# Supplementary material for: Complex Contagion of Campaign Donations
Source: PLoS One. 2016 Apr 14;11(4):e0153539. doi: 10.1371/journal.pone.0153539 (PMC4831683; doi:10.1371/journal.pone.0153539)
Supplement: S1 Dataset — The Excel file donations.xls contains detailed donation records for the presidential campaigns for studying whether the complex contagion of donations is driven by cohesive reinforcement or independent reinforcement. It also contains the aggregate statistics for other campaigns to predict the total amount of money raised. The file nodes.csv contains a list of the nodes, with some limited additional information on party membership, gender and year of birth. The file edges.csv contains the multiplex edges, where the first two columns indicate the two entities that are linked, and the following columns contain a 1 if they are linked through that type of link (i.e. business, education, membership, family, social, professional). (ZIP) [file pone.0153539.s017.zip]

Archive with 3 entries (3 files):
- donations.xls
- edges.csv
- nodes.csv
