# Supplementary material for: Complex Contagion of Campaign Donations
Source: PLoS One. 2016 Apr 14;11(4):e0153539. doi: 10.1371/journal.pone.0153539 (PMC4831683; doi:10.1371/journal.pone.0153539)
Supplement: S1 Dataset — The Excel file donations.xls contains detailed donation records for the presidential campaigns for studying whether the complex contagion of donations is driven by cohesive reinforcement or independent reinforcement. It also contains the aggregate statistics for other campaigns to predict the total amount of money raised. The file nodes.csv contains a list of the nodes, with some limited additional information on party membership, gender and year of birth. The file edges.csv contains the multiplex edges, where the first two columns indicate the two entities that are linked, and the following columns contain a 1 if they are linked through that type of link (i.e. business, education, membership, family, social, professional). (ZIP) [file pone.0153539.s017.zip › donations.xls]

## Sheet: democrat candidate 2000
date	entity_id	Amount
1999-01-08	55435	1000
1999-01-08	55436	1000
1999-01-08	55437	1000
1999-01-08	55438	1000
1999-01-08	55439	1000
1999-01-08	55439	1000
1999-01-08	55440	1000
1999-01-08	17297	1000
1999-01-08	17297	1000
1999-01-08	55440	1000
1999-01-08	55441	1000
1999-01-08	55441	1000
1999-01-08	55435	1000
1999-01-08	37819	1000
1999-01-08	37819	1000
1999-01-08	21527	1000
1999-01-08	55442	1000
1999-01-08	55442	1000
1999-01-08	16523	1000
1999-01-08	53347	1000
1999-01-08	13186	1000
1999-01-08	13186	1000
1999-01-11	20847	1000
1999-01-12	55443	1000
1999-01-12	55443	1000
1999-01-12	55444	1000
1999-01-12	55444	1000
1999-01-13	24145	1000
1999-01-13	55445	1000
1999-01-14	24034	1000
1999-01-15	19086	1000
1999-01-19	55446	1000
1999-01-19	14196	1000
1999-01-19	7452	1000
1999-01-19	6290	1000
1999-01-19	6290	1000
1999-01-19	547	1000
1999-01-19	55447	1000
1999-01-19	55448	1000
1999-01-19	24770	1000
1999-01-19	7857	1000
1999-01-19	13746	1000
1999-01-19	14186	1000
1999-01-19	14186	1000
1999-01-19	7452	1000
1999-01-19	14196	1000
1999-01-19	55449	1000
1999-01-19	25169	1000
1999-01-19	55450	1000
1999-01-19	23317	1000
1999-01-19	55451	1000
1999-01-19	25169	1000
1999-01-19	26	1000
1999-01-19	55452	1000
1999-01-19	55450	1000
1999-01-19	55453	1000
1999-01-19	55453	1000
1999-01-22	55454	1000
1999-01-22	20026	1000
1999-01-22	20026	1000
1999-01-22	55454	1000
1999-01-25	7854	1000
1999-01-25	840	1000
1999-01-25	55455	1000
1999-01-25	17296	1000
1999-01-25	840	1000
1999-01-25	10356	1000
1999-01-25	55438	1000
1999-01-25	1876	1000
1999-01-25	23262	1000
1999-01-25	56	1000
1999-01-25	22946	1000
1999-01-25	23259	1000
1999-01-25	55456	1000
1999-01-27	19366	1000
1999-01-27	20551	1000
1999-01-27	55086	1000
1999-01-27	24245	1000
1999-01-27	55457	1000
1999-01-27	24173	1000
1999-01-27	55458	1000
1999-01-27	35315	1000
1999-01-29	33007	1000
1999-01-29	12720	1000
1999-01-29	14032	1000
1999-01-29	14031	1000
1999-01-29	14032	1000
1999-01-29	55459	1000
1999-01-29	55460	1000
1999-01-29	55461	1000
1999-01-29	33007	1000
1999-01-29	55462	1000
1999-01-29	55462	1000
1999-01-29	921	1000
1999-01-29	921	1000
1999-01-29	12316	1000
1999-01-29	55463	1000
1999-01-29	53935	1000
1999-01-29	55464	1000
1999-01-29	55448	1000
1999-01-29	55459	1000
1999-01-29	55465	1000
1999-02-01	25497	1000
1999-02-01	25497	1000
1999-02-01	24651	1000
1999-02-01	878	1000
1999-02-01	33000	1000
1999-02-01	7726	250
1999-02-01	33000	1000
1999-02-01	878	1000
1999-02-01	17034	1000
1999-02-01	55466	1000
1999-02-02	1390	1000
1999-02-02	55467	1000
1999-02-02	13779	1000
1999-02-03	55468	1000
1999-02-03	34587	1000
1999-02-03	34587	1000
1999-02-03	32791	1000
1999-02-03	3008	1000
1999-02-03	21290	1000
1999-02-03	25335	1000
1999-02-03	55468	1000
1999-02-04	55469	1000
1999-02-04	23678	1000
1999-02-04	55470	1000
1999-02-04	17949	1000
1999-02-04	18284	1000
1999-02-04	12376	1000
1999-02-05	15818	1000
1999-02-05	13738	1000
1999-02-05	12376	1000
1999-02-05	18284	1000
1999-02-05	24967	1000
1999-02-05	21290	1000
1999-02-05	1427	1000
1999-02-08	13738	1000
1999-02-08	15936	1000
1999-02-08	34722	1000
1999-02-08	33609	1000
1999-02-08	55471	1000
1999-02-08	55472	1000
1999-02-08	55473	1000
1999-02-08	24005	1000
1999-02-08	34722	2000
1999-02-09	14128	1000
1999-02-09	20055	1000
1999-02-09	52072	1000
1999-02-09	768	1000
1999-02-09	1604	1000
1999-02-09	768	1000
1999-02-10	55474	1000
1999-02-10	55475	1000
1999-02-10	55476	500
1999-02-10	55477	1000
1999-02-10	14738	1000
1999-02-10	55478	1000
1999-02-10	41293	1000
1999-02-10	35898	1000
1999-02-10	12831	2000
1999-02-10	55123	1000
1999-02-10	55479	500
1999-02-10	55480	1000
1999-02-10	12831	2000
1999-02-10	9736	1000
1999-02-10	55481	1000
1999-02-10	55482	2000
1999-02-10	55483	1000
1999-02-10	46649	1000
1999-02-10	55484	1000
1999-02-10	55485	1000
1999-02-10	55486	1000
1999-02-10	32419	1000
1999-02-10	30086	1000
1999-02-10	55487	1000
1999-02-10	24076	1000
1999-02-10	16280	1000
1999-02-10	5683	1000
1999-02-10	20055	1000
1999-02-10	55488	1000
1999-02-10	19359	250
1999-02-10	23454	1000
1999-02-10	23594	1000
1999-02-10	55489	1000
1999-02-10	55490	1000
1999-02-10	16526	1000
1999-02-10	55491	1000
1999-02-12	55486	1000
1999-02-12	42760	1000
1999-02-12	55487	1000
1999-02-12	55477	1000
1999-02-12	55492	1000
1999-02-12	55478	1000
1999-02-16	55493	1000
1999-02-16	33463	1000
1999-02-16	3887	1000
1999-02-16	33463	1000
1999-02-16	13168	1000
1999-02-16	12957	1000
1999-02-16	32994	1000
1999-02-16	55492	1000
1999-02-16	699	1000
1999-02-16	32994	1000
1999-02-16	53926	1000
1999-02-16	24916	1000
1999-02-16	33135	1000
1999-02-16	55494	1000
1999-02-16	2	500
1999-02-16	55493	1000
1999-02-16	55495	1000
1999-02-16	6986	1000
1999-02-16	15429	1000
1999-02-16	13820	1000
1999-02-16	17194	1000
1999-02-16	15087	1000
1999-02-16	16690	1000
1999-02-16	2259	1000
1999-02-16	2259	1000
1999-02-16	16690	1000
1999-02-16	55496	1000
1999-02-16	50794	1000
1999-02-16	948	1000
1999-02-16	55497	1000
1999-02-17	22390	500
1999-02-17	12440	250
1999-02-17	16510	500
1999-02-18	1126	1000
1999-02-18	6986	1000
1999-02-18	55494	1000
1999-02-18	3887	1000
1999-02-18	1057	2000
1999-02-18	7651	600
1999-02-18	55498	500
1999-02-18	55499	1000
1999-02-18	50794	1000
1999-02-18	12319	500
1999-02-18	699	1000
1999-02-18	948	1000
1999-02-18	1126	1000
1999-02-19	7968	1000
1999-02-19	55500	250
1999-02-19	53318	250
1999-02-19	55501	1000
1999-02-19	33600	1000
1999-02-19	55502	1000
1999-02-19	55503	250
1999-02-19	55504	1000
1999-02-19	24851	1000
1999-02-19	18862	500
1999-02-19	12902	1000
1999-02-19	55505	1000
1999-02-20	55506	250
1999-02-20	23331	1000
1999-02-20	55507	1000
1999-02-20	33538	500
1999-02-20	55508	1000
1999-02-20	55509	250
1999-02-20	55510	1000
1999-02-20	3048	1000
1999-02-22	55511	250
1999-02-22	55512	1000
1999-02-22	55513	1000
1999-02-22	55514	500
1999-02-22	55515	500
1999-02-22	38162	1000
1999-02-22	55512	1000
1999-02-22	2840	1000
1999-02-22	2840	1000
1999-02-22	55516	500
1999-02-23	55517	1000
1999-02-23	55518	250
1999-02-23	24534	250
1999-02-23	886	500
1999-02-23	7327	1000
1999-02-23	55519	500
1999-02-23	886	500
1999-02-23	55520	1000
1999-02-23	3642	250
1999-02-24	33064	1000
1999-02-24	15712	250
1999-02-24	14121	1000
1999-02-24	14121	1000
1999-02-24	14121	1000
1999-02-24	15712	250
1999-02-24	14121	1000
1999-02-24	55521	1000
1999-02-24	15712	250
1999-02-24	932	500
1999-02-24	14031	1000
1999-02-24	932	500
1999-02-24	55522	1000
1999-02-24	932	500
1999-02-24	55522	1000
1999-02-24	19801	1000
1999-02-24	55522	1000
1999-02-24	6714	1000
1999-02-24	15712	250
1999-02-24	932	500
1999-02-24	55521	1000
1999-02-24	15142	1000
1999-02-24	40175	750
1999-02-24	40175	750
1999-02-24	40175	750
1999-02-24	40175	750
1999-02-24	55523	1000
1999-02-24	55524	1000
1999-02-24	19505	1000
1999-02-24	55522	1000
1999-02-24	12579	1000
1999-02-24	14031	1000
1999-02-24	55521	1000
1999-02-24	55521	1000
1999-02-24	55525	1000
1999-02-24	14031	1000
1999-02-24	14031	1000
1999-02-24	13023	1000
1999-02-25	50837	250
1999-02-25	55526	250
1999-02-25	55527	250
1999-02-26	37840	1000
1999-02-26	55528	2000
1999-02-26	32931	1000
1999-02-26	17144	1000
1999-02-26	55529	1000
1999-02-26	40175	250
1999-02-26	8888	500
1999-02-26	55530	1000
1999-02-26	8888	500
1999-02-26	55531	1000
1999-02-26	55532	1000
1999-02-26	55533	1000
1999-02-26	33051	1000
1999-02-26	5270	1000
1999-02-26	13454	1000
1999-02-26	55534	500
1999-02-27	55535	500
1999-02-27	55536	1000
1999-02-27	55537	1000
1999-02-27	55538	1000
1999-02-27	13267	1000
1999-02-27	55492	1000
1999-02-27	23213	1000
1999-02-27	11227	1000
1999-02-27	6914	1000
1999-02-27	55536	1000
1999-03-01	55539	1000
1999-03-02	55540	1000
1999-03-02	8090	1000
1999-03-02	55541	2000
1999-03-02	55542	1000
1999-03-02	32918	1000
1999-03-02	67	250
1999-03-02	36006	1000
1999-03-02	13187	1000
1999-03-02	16472	1000
1999-03-02	37451	1000
1999-03-02	55543	1000
1999-03-03	55544	250
1999-03-04	3499	1000
1999-03-04	55538	1000
1999-03-04	13267	1000
1999-03-04	55533	1000
1999-03-04	55517	1000
1999-03-04	14121	1000
1999-03-04	55537	1000
1999-03-04	55543	1000
1999-03-04	19505	1000
1999-03-04	55523	1000
1999-03-04	55492	1000
1999-03-05	55545	1000
1999-03-05	55546	1000
1999-03-05	15800	500
1999-03-05	29	1000
1999-03-05	11243	1000
1999-03-05	11243	1000
1999-03-05	572	1000
1999-03-05	29	1000
1999-03-05	19489	1000
1999-03-05	14033	1000
1999-03-05	502	1000
1999-03-05	52312	1000
1999-03-05	17624	1000
1999-03-05	502	1000
1999-03-05	17616	1000
1999-03-05	17757	1000
1999-03-08	55547	500
1999-03-08	55548	250
1999-03-08	55549	250
1999-03-08	39025	1000
1999-03-09	11785	250
1999-03-09	55550	500
1999-03-09	22467	250
1999-03-09	55550	500
1999-03-09	55551	250
1999-03-10	38585	250
1999-03-11	15144	1000
1999-03-11	15143	1000
1999-03-11	55552	1000
1999-03-11	19178	250
1999-03-11	412	1000
1999-03-11	52928	1000
1999-03-11	9664	1000
1999-03-11	55552	1000
1999-03-11	15143	1000
1999-03-11	55553	1000
1999-03-11	55554	1000
1999-03-11	52928	1000
1999-03-11	52928	1000
1999-03-11	13664	1000
1999-03-11	21928	1000
1999-03-11	55555	1000
1999-03-11	55555	1000
1999-03-11	1390	1000
1999-03-11	1399	1000
1999-03-11	12323	1000
1999-03-11	55556	1000
1999-03-11	22521	1000
1999-03-11	22521	1000
1999-03-11	53046	1000
1999-03-11	33471	1000
1999-03-11	12323	1000
1999-03-11	15144	1000
1999-03-11	55557	1000
1999-03-11	4368	1000
1999-03-11	16497	500
1999-03-11	15156	500
1999-03-11	45995	1000
1999-03-11	55558	1000
1999-03-11	16525	250
1999-03-11	1390	1000
1999-03-11	18251	1000
1999-03-11	55559	1000
1999-03-11	55559	1000
1999-03-11	15615	1000
1999-03-11	29177	1000
1999-03-11	1793	1000
1999-03-11	15604	1000
1999-03-11	17236	1000
1999-03-11	15602	1000
1999-03-11	1793	1000
1999-03-11	55448	1000
1999-03-11	15604	1000
1999-03-11	15615	1000
1999-03-12	12466	1000
1999-03-12	32664	250
1999-03-12	25125	1000
1999-03-12	24164	1000
1999-03-12	26406	250
1999-03-12	21414	1000
1999-03-12	42440	500
1999-03-12	55560	1000
1999-03-12	12533	1000
1999-03-12	55561	1000
1999-03-12	21827	750
1999-03-12	12466	1000
1999-03-12	12533	1000
1999-03-12	12332	1000
1999-03-12	55562	1000
1999-03-12	12354	1000
1999-03-12	12354	1000
1999-03-12	2242	1000
1999-03-12	22227	1000
1999-03-12	7854	1000
1999-03-12	15277	500
1999-03-12	24185	1000
1999-03-12	13857	1000
1999-03-12	11586	1000
1999-03-12	18878	1000
1999-03-12	18767	1000
1999-03-12	15641	1000
1999-03-12	55563	1000
1999-03-12	55564	1000
1999-03-12	55565	1000
1999-03-12	55566	1000
1999-03-12	1643	1000
1999-03-12	13227	1000
1999-03-12	55567	1000
1999-03-12	55563	1000
1999-03-12	15794	1000
1999-03-12	18214	1000
1999-03-12	55564	1000
1999-03-15	19649	1000
1999-03-15	55568	1000
1999-03-15	55569	1000
1999-03-15	55569	1000
1999-03-15	2788	1000
1999-03-15	55568	1000
1999-03-15	55570	1000
1999-03-15	55087	250
1999-03-15	23259	1000
1999-03-15	34753	1000
1999-03-15	23259	-1000
1999-03-15	23259	1000
1999-03-15	2788	1000
1999-03-15	19649	1000
1999-03-15	55087	250
1999-03-15	22972	1000
1999-03-15	55570	1000
1999-03-15	24647	250
1999-03-15	19132	250
1999-03-15	23828	1000
1999-03-15	23812	1000
1999-03-15	23812	1000
1999-03-15	15600	500
1999-03-15	55571	1000
1999-03-15	55572	1000
1999-03-15	23933	1000
1999-03-15	13715	1000
1999-03-15	55573	250
1999-03-15	55574	1000
1999-03-15	33595	1000
1999-03-15	33595	1000
1999-03-15	19416	1000
1999-03-15	55575	1000
1999-03-15	17105	1000
1999-03-15	22972	1000
1999-03-15	13715	1000
1999-03-15	2787	1000
1999-03-15	23933	1000
1999-03-15	2678	1000
1999-03-15	22252	1000
1999-03-15	2787	1000
1999-03-15	55576	1000
1999-03-15	4518	1000
1999-03-15	37762	1000
1999-03-15	37762	1000
1999-03-15	55577	1000
1999-03-15	24036	1000
1999-03-15	2678	1000
1999-03-15	24036	1000
1999-03-15	23224	1000
1999-03-15	55576	1000
1999-03-15	22519	250
1999-03-15	21013	1000
1999-03-15	55087	250
1999-03-15	55087	250
1999-03-15	14624	1000
1999-03-15	14624	1000
1999-03-15	55578	1000
1999-03-15	12742	1000
1999-03-15	4518	1000
1999-03-15	55575	1000
1999-03-15	55579	1000
1999-03-15	55580	1000
1999-03-15	55580	1000
1999-03-15	32389	1000
1999-03-15	5539	1000
1999-03-15	5571	1000
1999-03-15	55579	1000
1999-03-15	55452	1000
1999-03-15	12742	1000
1999-03-15	55581	1000
1999-03-15	33454	1000
1999-03-15	32460	1000
1999-03-15	33454	1000
1999-03-15	55582	1000
1999-03-15	55582	2000
1999-03-15	55583	1000
1999-03-15	55584	1000
1999-03-15	55584	1000
1999-03-15	25410	1000
1999-03-15	33465	1000
1999-03-15	55502	1000
1999-03-15	25330	1000
1999-03-15	25330	1000
1999-03-15	25328	1000
1999-03-15	55585	1000
1999-03-15	7306	1000
1999-03-15	7306	1000
1999-03-15	52859	1000
1999-03-15	7306	1000
1999-03-15	50395	1000
1999-03-15	25724	1000
1999-03-15	55581	1000
1999-03-15	50395	1000
1999-03-15	25724	1000
1999-03-15	4518	1000
1999-03-15	10203	1000
1999-03-15	4518	1000
1999-03-15	55586	1000
1999-03-15	4518	1000
1999-03-15	34483	1000
1999-03-15	4518	1000
1999-03-15	55586	1000
1999-03-16	55587	2000
1999-03-16	55588	250
1999-03-16	32670	1000
1999-03-16	55589	1000
1999-03-16	55590	1000
1999-03-16	37105	1000
1999-03-16	55589	2000
1999-03-16	55591	1000
1999-03-16	36268	500
1999-03-16	55592	250
1999-03-16	4569	2000
1999-03-16	55593	1000
1999-03-16	19969	1000
1999-03-16	19802	1000
1999-03-16	55587	2000
1999-03-16	55594	1000
1999-03-16	12726	1000
1999-03-16	55590	1000
1999-03-16	55595	1000
1999-03-16	55596	250
1999-03-16	12729	1000
1999-03-16	10363	1000
1999-03-16	12713	1000
1999-03-16	55516	500
1999-03-17	19700	1000
1999-03-17	55597	1000
1999-03-17	55598	1000
1999-03-17	55597	1000
1999-03-17	55599	1000
1999-03-17	12228	1000
1999-03-17	32383	1000
1999-03-17	55600	1000
1999-03-17	23944	1000
1999-03-17	46688	2000
1999-03-17	55600	1000
1999-03-17	55597	1000
1999-03-17	55601	1000
1999-03-17	46688	2000
1999-03-17	55602	1000
1999-03-18	12752	1000
1999-03-18	55603	1000
1999-03-18	1066	1000
1999-03-18	55604	1000
1999-03-18	55605	1000
1999-03-18	55606	500
1999-03-18	55607	1000
1999-03-18	36188	250
1999-03-18	40368	1000
1999-03-18	8081	1000
1999-03-18	1245	1000
1999-03-18	55608	1000
1999-03-18	55609	1000
1999-03-18	1548	1000
1999-03-19	67	-250
1999-03-19	55610	1000
1999-03-19	55526	750
1999-03-19	15611	1000
1999-03-19	15622	250
1999-03-19	55607	1000
1999-03-19	55611	1000
1999-03-19	55610	1000
1999-03-19	67	1000
1999-03-19	15899	250
1999-03-19	14757	250
1999-03-19	37080	1000
1999-03-19	24680	1000
1999-03-19	55611	1000
1999-03-19	67	250
1999-03-19	6552	1000
1999-03-19	55612	250
1999-03-19	6552	1000
1999-03-19	36598	1000
1999-03-19	12490	1000
1999-03-19	1399	1000
1999-03-19	20440	250
1999-03-19	55613	1000
1999-03-19	55614	1000
1999-03-19	55615	1000
1999-03-19	55614	1000
1999-03-22	4433	1000
1999-03-22	14716	1000
1999-03-22	55616	1000
1999-03-22	34450	2000
1999-03-22	55617	500
1999-03-22	55618	1000
1999-03-22	55619	1000
1999-03-22	55620	1000
1999-03-23	3582	1000
1999-03-23	55621	2000
1999-03-23	55622	1000
1999-03-23	17792	250
1999-03-23	19985	1000
1999-03-23	5689	1000
1999-03-23	918	1000
1999-03-23	55623	250
1999-03-23	46620	1000
1999-03-23	32832	1000
1999-03-23	23480	250
1999-03-23	54853	1000
1999-03-23	23413	1000
1999-03-23	30771	1000
1999-03-23	55624	1000
1999-03-23	55625	1000
1999-03-23	54853	1000
1999-03-23	55622	1000
1999-03-23	55626	1000
1999-03-23	30771	1000
1999-03-23	55622	1000
1999-03-23	24391	1000
1999-03-23	24005	1000
1999-03-23	2790	1000
1999-03-23	55627	1000
1999-03-23	12640	1000
1999-03-23	55628	1000
1999-03-23	34585	1000
1999-03-23	23222	1000
1999-03-23	18440	250
1999-03-23	23210	250
1999-03-23	55629	1000
1999-03-23	34585	1000
1999-03-23	18444	250
1999-03-23	55630	250
1999-03-24	51614	1000
1999-03-24	55631	500
1999-03-24	19734	1000
1999-03-24	111	500
1999-03-24	51614	1000
1999-03-24	55632	1000
1999-03-24	55633	1000
1999-03-24	55631	500
1999-03-24	55634	1000
1999-03-24	51614	1000
1999-03-25	55635	1000
1999-03-25	39994	1000
1999-03-25	3110	1000
1999-03-25	3110	1000
1999-03-25	687	1000
1999-03-25	24997	1000
1999-03-25	55636	500
1999-03-25	55637	1000
1999-03-25	55638	250
1999-03-25	33018	1000
1999-03-25	24840	1000
1999-03-25	3793	1000
1999-03-25	24058	1000
1999-03-25	38102	500
1999-03-25	12466	1000
1999-03-25	33018	1000
1999-03-25	25077	1000
1999-03-25	55639	1000
1999-03-25	38102	500
1999-03-25	24840	1000
1999-03-25	22930	500
1999-03-25	55639	1000
1999-03-25	55640	1000
1999-03-25	12466	1000
1999-03-25	25077	1000
1999-03-25	55641	1000
1999-03-25	5470	1000
1999-03-25	55642	500
1999-03-25	12717	1000
1999-03-25	5470	1000
1999-03-25	33329	1000
1999-03-25	32517	1000
1999-03-25	33568	2000
1999-03-26	19474	1000
1999-03-26	32880	1000
1999-03-26	18927	1000
1999-03-26	32880	1000
1999-03-26	50300	250
1999-03-26	40592	2000
1999-03-26	40592	2000
1999-03-26	55643	1000
1999-03-26	33329	1000
1999-03-26	22617	1000
1999-03-26	55643	1000
1999-03-26	42782	1000
1999-03-26	55637	1000
1999-03-26	55644	1000
1999-03-26	33568	2000
1999-03-26	14172	1000
1999-03-26	33050	1000
1999-03-26	42782	1000
1999-03-26	13772	1000
1999-03-26	55513	1000
1999-03-26	33050	1000
1999-03-26	33568	2000
1999-03-26	24058	1000
1999-03-26	55644	1000
1999-03-29	13337	1000
1999-03-29	55645	1000
1999-03-29	161	1000
1999-03-29	5287	1000
1999-03-29	55646	1000
1999-03-29	55647	1000
1999-03-29	55648	1000
1999-03-29	13348	1000
1999-03-29	55648	1000
1999-03-29	55645	1000
1999-03-29	25636	1000
1999-03-29	14507	1000
1999-03-29	4354	1000
1999-03-29	55646	1000
1999-03-29	55648	1000
1999-03-29	55649	1000
1999-03-29	4354	1000
1999-03-30	50241	1000
1999-03-30	55650	1000
1999-03-30	55651	250
1999-03-31	25228	1000
1999-03-31	55652	1000
1999-03-31	815	1000
1999-03-31	55653	1000
1999-03-31	19352	1000
1999-03-31	53071	1000
1999-03-31	32956	1000
1999-03-31	771	1000
1999-03-31	32776	1000
1999-03-31	34158	1000
1999-03-31	55654	1000
1999-03-31	55638	250
1999-03-31	25278	1000
1999-03-31	32708	1000
1999-03-31	19361	1000
1999-03-31	55655	1000
1999-03-31	33792	1000
1999-03-31	24010	1000
1999-03-31	24010	1000
1999-03-31	55656	1000
1999-03-31	24010	1000
1999-03-31	55657	2000
1999-03-31	34882	1000
1999-03-31	22617	1000
1999-03-31	804	1000
1999-03-31	805	1000
1999-03-31	805	1000
1999-03-31	55438	1000
1999-03-31	25233	1000
1999-03-31	25233	1000
1999-03-31	55658	1000
1999-03-31	55659	1000
1999-03-31	55656	1000
1999-03-31	25231	1000
1999-03-31	32956	1000
1999-03-31	22458	250
1999-03-31	55660	1000
1999-03-31	54260	250
1999-03-31	52499	1000
1999-03-31	24922	1000
1999-03-31	55661	1000
1999-03-31	55662	1000
1999-03-31	55663	1000
1999-03-31	19694	1000
1999-03-31	55661	1000
1999-03-31	34720	1000
1999-03-31	55664	1000
1999-03-31	55665	1000
1999-03-31	32886	1000
1999-03-31	33388	1000
1999-03-31	55666	1000
1999-03-31	19658	1000
1999-03-31	34720	1000
1999-03-31	40	1000
1999-03-31	19328	1000
1999-03-31	55666	1000
1999-03-31	19602	1000
1999-03-31	19602	1000
1999-03-31	55664	1000
1999-03-31	55667	250
1999-03-31	55668	1000
1999-03-31	32993	1000
1999-03-31	55669	1000
1999-03-31	35534	1000
1999-03-31	55670	1000
1999-03-31	22630	1000
1999-03-31	34754	1000
1999-03-31	55671	1000
1999-03-31	55670	1000
1999-03-31	55672	1000
1999-03-31	55673	1000
1999-03-31	55674	1000
1999-03-31	55674	1000
1999-03-31	52509	1000
1999-03-31	24123	1000
1999-03-31	24123	1000
1999-03-31	32816	1000
1999-03-31	55675	1000
1999-03-31	24867	1000
1999-03-31	24867	1000
1999-03-31	53745	1000
1999-03-31	32860	1000
1999-03-31	32993	1000
1999-03-31	55676	1000
1999-03-31	55677	1000
1999-03-31	25316	1000
1999-03-31	22631	1000
1999-03-31	23480	750
1999-03-31	55660	1000
1999-03-31	33157	1000
1999-03-31	27111	1000
1999-03-31	55678	1000
1999-03-31	55679	1000
1999-03-31	25387	1000
1999-03-31	25377	1000
1999-03-31	55680	1000
1999-03-31	23538	1000
1999-03-31	31880	1000
1999-03-31	55679	1000
1999-03-31	32383	1000
1999-03-31	55681	250
1999-03-31	50445	500
1999-03-31	55682	1000
1999-03-31	32956	-1000
1999-03-31	19428	1000
1999-03-31	34940	1000
1999-03-31	23726	1000
1999-03-31	55683	1000
1999-03-31	37400	1000
1999-03-31	37400	1000
1999-03-31	25400	1000
1999-03-31	26332	1000
1999-03-31	23700	1000
1999-03-31	26332	-1000
1999-03-31	23700	1000
1999-03-31	23150	1000
1999-03-31	36213	1000
1999-03-31	33457	1000
1999-03-31	55684	1000
1999-03-31	55684	1000
1999-03-31	23706	1000
1999-03-31	36197	1000
1999-03-31	23706	1000
1999-03-31	55685	1000
1999-03-31	55508	1000
1999-03-31	23706	1000
1999-03-31	55686	1000
1999-03-31	55686	1000
1999-03-31	36341	1000
1999-03-31	55687	1000
1999-03-31	33157	-1000
1999-03-31	33157	1000
1999-03-31	33061	1000
1999-03-31	55688	2000
1999-03-31	23796	1000
1999-03-31	55683	1000
1999-03-31	55689	250
1999-03-31	55690	1000
1999-03-31	22650	1000
1999-03-31	701	1000
1999-03-31	55691	1000
1999-03-31	55692	1000
1999-03-31	55693	2000
1999-03-31	36864	1000
1999-03-31	55693	2000
1999-03-31	22645	1000
1999-03-31	19367	1000
1999-03-31	24732	1000
1999-03-31	24732	1000
1999-03-31	23969	1000
1999-03-31	19820	1000
1999-03-31	26332	2000
1999-03-31	804	1000
1999-03-31	55694	1000
1999-03-31	32956	1000
1999-03-31	25285	1000
1999-03-31	22631	1000
1999-03-31	55695	1000
1999-03-31	55657	2000
1999-03-31	55696	1000
1999-03-31	19378	1000
1999-03-31	779	1000
1999-03-31	55697	1000
1999-03-31	55697	1000
1999-03-31	55698	1000
1999-03-31	37165	1000
1999-03-31	55680	2000
1999-03-31	55698	1000
1999-03-31	25342	1000
1999-03-31	25339	1000
1999-03-31	55699	1000
1999-03-31	22920	1000
1999-03-31	22920	1000
1999-03-31	36161	1000
1999-03-31	37156	1000
1999-03-31	55700	1000
1999-03-31	779	1000
1999-03-31	32956	1000
1999-03-31	19395	1000
1999-03-31	32426	1000
1999-03-31	55701	1000
1999-03-31	19378	1000
1999-03-31	22787	1000
1999-03-31	23706	1000
1999-03-31	19646	1000
1999-03-31	50445	500
1999-03-31	16058	1000
1999-03-31	15899	250
1999-03-31	15594	1000
1999-03-31	3648	1000
1999-03-31	15044	1000
1999-03-31	55702	1000
1999-03-31	13805	1000
1999-03-31	14783	500
1999-03-31	14752	1000
1999-03-31	14626	1000
1999-03-31	14625	1000
1999-03-31	13779	1000
1999-03-31	14572	1000
1999-03-31	14572	1000
1999-03-31	14570	1000
1999-03-31	14527	1000
1999-03-31	14527	1000
1999-03-31	39964	1000
1999-03-31	55703	1000
1999-03-31	39964	1000
1999-03-31	4286	1000
1999-03-31	14271	1000
1999-03-31	4516	1000
1999-03-31	4516	1000
1999-03-31	42290	1000
1999-03-31	16061	1000
1999-03-31	55704	1000
1999-03-31	55705	1000
1999-03-31	16170	1000
1999-03-31	18544	500
1999-03-31	18511	500
1999-03-31	2291	1000
1999-03-31	40091	1000
1999-03-31	55706	1000
1999-03-31	55706	1000
1999-03-31	55707	1000
1999-03-31	40174	750
1999-03-31	40174	250
1999-03-31	17876	500
1999-03-31	17764	500
1999-03-31	17453	250
1999-03-31	42290	1000
1999-03-31	55708	500
1999-03-31	17305	1000
1999-03-31	1286	2000
1999-03-31	1286	2000
1999-03-31	353	1000
1999-03-31	16984	500
1999-03-31	16959	250
1999-03-31	16905	1000
1999-03-31	2680	1000
1999-03-31	55709	2000
1999-03-31	55710	250
1999-03-31	39924	1000
1999-03-31	55711	1000
1999-03-31	17305	1000
1999-03-31	55123	1000
1999-03-31	4516	1000
1999-03-31	55712	1000
1999-03-31	55713	500
1999-03-31	1602	1000
1999-03-31	6276	1000
1999-03-31	55484	1000
1999-03-31	49975	500
1999-03-31	49986	1000
1999-03-31	6486	1000
1999-03-31	55601	1000
1999-03-31	55498	500
1999-03-31	12164	1000
1999-03-31	12164	1000
1999-03-31	9659	1000
1999-03-31	51504	250
1999-03-31	50082	1000
1999-03-31	11227	1000
1999-03-31	55714	1000
1999-03-31	55715	1000
1999-03-31	55715	1000
1999-03-31	55716	1000
1999-03-31	55716	1000
1999-03-31	50280	1000
1999-03-31	55717	1000
1999-03-31	50821	300
1999-03-31	8240	2000
1999-03-31	8240	2000
1999-03-31	5081	1000
1999-03-31	55714	1000
1999-03-31	55718	1000
1999-03-31	55719	1000
1999-03-31	55719	1000
1999-03-31	55720	1000
1999-03-31	4554	1000
1999-03-31	55721	1000
1999-03-31	55720	1000
1999-03-31	13226	500
1999-03-31	55722	1000
1999-03-31	13062	500
1999-03-31	12915	250
1999-03-31	42721	1000
1999-03-31	12847	250
1999-03-31	55723	1000
1999-03-31	55724	1000
1999-03-31	1602	1000
1999-03-31	5323	1000
1999-03-31	50394	1000
1999-03-31	50394	1000
1999-03-31	12508	1000
1999-03-31	12490	1000
1999-03-31	12721	1000
1999-03-31	12721	1000
1999-03-31	1546	1000
1999-03-31	12483	1000
1999-03-31	46623	1000
1999-03-31	5526	1000
1999-03-31	5618	1000
1999-03-31	5683	1000
1999-03-31	5324	1000
1999-03-31	18789	1000
1999-03-31	7971	1000
1999-03-31	55725	500
1999-03-31	55726	1000
1999-03-31	2064	1000
1999-03-31	2065	1000
1999-03-31	19481	500
1999-03-31	21387	500
1999-03-31	1127	1000
1999-03-31	55727	1000
1999-03-31	55726	1000
1999-03-31	20848	1000
1999-03-31	20847	1000
1999-03-31	55728	1000
1999-03-31	20397	1000
1999-03-31	20383	1000
1999-03-31	20380	1000
1999-03-31	20380	1000
1999-03-31	20127	1000
1999-03-31	55729	2000
1999-03-31	2063	1000
1999-03-31	55729	2000
1999-03-31	55730	1000
1999-03-31	1873	2000
1999-03-31	22345	1000
1999-03-31	18907	1000
1999-03-31	55731	1000
1999-03-31	1723	1000
1999-03-31	13934	1000
1999-03-31	55732	1000
1999-03-31	18907	1000
1999-04-02	23346	1000
1999-04-04	12831	-1000
1999-04-05	55733	250
1999-04-05	55734	1000
1999-04-06	55735	1000
1999-04-06	19361	1000
1999-04-06	14275	1000
1999-04-06	14570	1000
1999-04-06	35898	2000
1999-04-06	36161	1000
1999-04-06	16686	1000
1999-04-06	55528	-1000
1999-04-06	25377	1000
1999-04-06	25387	1000
1999-04-06	55508	1000
1999-04-06	55736	250
1999-04-06	55737	1000
1999-04-06	55738	1000
1999-04-06	55739	1000
1999-04-06	55690	1000
1999-04-06	32708	1000
1999-04-06	55693	1000
1999-04-06	5324	1000
1999-04-06	55740	250
1999-04-06	55662	1000
1999-04-06	32776	1000
1999-04-06	2065	1000
1999-04-06	2291	1000
1999-04-06	55741	1000
1999-04-06	55742	500
1999-04-06	55743	500
1999-04-06	55691	2000
1999-04-06	34158	1000
1999-04-06	22650	1000
1999-04-07	55744	1000
1999-04-07	2684	1000
1999-04-07	33242	250
1999-04-07	33297	1000
1999-04-07	55745	1000
1999-04-07	55745	1000
1999-04-07	21108	250
1999-04-07	55746	250
1999-04-07	16477	250
1999-04-08	55747	400
1999-04-09	7444	1000
1999-04-09	55748	500
1999-04-09	25337	1000
1999-04-09	55749	1000
1999-04-09	14035	1000
1999-04-09	33480	1000
1999-04-09	55733	250
1999-04-09	38149	1000
1999-04-12	19347	500
1999-04-12	19347	500
1999-04-12	55750	1000
1999-04-12	143	1000
1999-04-12	12345	250
1999-04-13	55509	750
1999-04-13	55751	1000
1999-04-13	54056	1000
1999-04-13	55752	1000
1999-04-13	55753	1000
1999-04-13	55754	1000
1999-04-13	55755	250
1999-04-13	55756	1000
1999-04-13	55757	250
1999-04-13	36530	1000
1999-04-13	36530	1000
1999-04-13	55758	1000
1999-04-13	37462	1000
1999-04-13	36582	1000
1999-04-13	55759	1000
1999-04-13	3959	1000
1999-04-13	19754	1000
1999-04-13	10103	2000
1999-04-13	55760	1000
1999-04-13	55761	1000
1999-04-13	55762	1000
1999-04-13	20080	1000
1999-04-13	55760	1000
1999-04-13	33275	1000
1999-04-13	55763	1000
1999-04-14	35638	250
1999-04-14	72	1000
1999-04-14	22878	1000
1999-04-14	18012	800
1999-04-14	35986	1000
1999-04-14	55764	1000
1999-04-14	19987	1000
1999-04-15	36345	250
1999-04-15	1042	1000
1999-04-15	5772	250
1999-04-15	33430	1000
1999-04-15	32798	1000
1999-04-15	55765	1000
1999-04-15	1042	1000
1999-04-15	55766	500
1999-04-15	33440	1000
1999-04-15	28726	1000
1999-04-15	36417	1000
1999-04-15	34416	1000
1999-04-15	39010	1000
1999-04-15	55767	1000
1999-04-15	773	1000
1999-04-16	32403	1000
1999-04-16	5741	1000
1999-04-16	55593	-1000
1999-04-16	55593	1000
1999-04-16	32403	1000
1999-04-16	55593	1000
1999-04-16	55768	250
1999-04-16	55765	1000
1999-04-16	55769	1000
1999-04-16	34416	1000
1999-04-16	55770	1000
1999-04-19	278	1000
1999-04-19	278	1000
1999-04-19	8029	1000
1999-04-19	55771	1000
1999-04-19	55772	1000
1999-04-19	315	1000
1999-04-20	55773	1000
1999-04-21	7306	-1000
1999-04-22	55774	1000
1999-04-22	55677	1000
1999-04-22	13187	1000
1999-04-22	55562	1000
1999-04-22	12108	1000
1999-04-22	11396	1000
1999-04-22	19290	1000
1999-04-22	55775	1000
1999-04-23	39368	1000
1999-04-23	55776	1000
1999-04-23	29215	1000
1999-04-23	55777	1000
1999-04-23	55778	250
1999-04-23	14242	1000
1999-04-26	40368	1000
1999-04-26	55696	1000
1999-04-26	55779	1000
1999-04-26	55693	-1000
1999-04-26	8240	-1000
1999-04-26	39368	1000
1999-04-27	55780	1000
1999-04-27	810	1000
1999-04-27	35211	1000
1999-04-27	33078	1000
1999-04-27	23796	1000
1999-04-27	35211	1000
1999-04-27	24656	1000
1999-04-27	32887	1000
1999-04-27	24121	1000
1999-04-27	5321	1000
1999-04-27	55781	1000
1999-04-27	19490	1000
1999-04-27	5321	1000
1999-04-27	3963	1000
1999-04-27	8279	500
1999-04-27	20037	1000
1999-04-27	12712	1000
1999-04-27	12712	1000
1999-04-27	49472	1000
1999-04-27	968	1000
1999-04-28	24661	250
1999-04-28	50393	1000
1999-04-28	55782	500
1999-04-28	34151	1000
1999-04-28	55679	500
1999-04-28	36390	1000
1999-04-29	344	1000
1999-04-29	3169	1000
1999-04-29	55783	1000
1999-04-29	12971	1000
1999-04-29	40217	1000
1999-04-29	36390	1000
1999-05-03	33568	-1000
1999-05-04	55784	1000
1999-05-05	49415	250
1999-05-05	4907	1000
1999-05-05	22549	250
1999-05-05	55785	1000
1999-05-05	38062	250
1999-05-05	13874	250
1999-05-05	55786	250
1999-05-05	12816	250
1999-05-05	55787	250
1999-05-05	14162	250
1999-05-05	15293	250
1999-05-05	15315	250
1999-05-06	9701	1000
1999-05-06	336	250
1999-05-06	51465	250
1999-05-06	55788	250
1999-05-06	55648	-1000
1999-05-06	55789	250
1999-05-08	4516	-1000
1999-05-09	40592	-1000
1999-05-10	151	250
1999-05-10	55790	1000
1999-05-10	50326	1000
1999-05-10	46688	-1000
1999-05-10	20028	1000
1999-05-11	23272	1000
1999-05-11	55657	-1000
1999-05-11	55791	1000
1999-05-11	55792	1000
1999-05-12	55793	1000
1999-05-12	3662	1000
1999-05-12	53938	1000
1999-05-13	24585	1000
1999-05-13	55793	1000
1999-05-13	13770	250
1999-05-13	24585	1000
1999-05-13	13770	250
1999-05-14	17295	500
1999-05-14	55794	500
1999-05-14	55795	1000
1999-05-14	13891	500
1999-05-14	23478	1000
1999-05-14	23053	250
1999-05-14	55796	1000
1999-05-14	19529	250
1999-05-17	55797	1000
1999-05-17	33098	250
1999-05-18	19816	250
1999-05-19	55798	1000
1999-05-19	55799	1000
1999-05-19	55547	500
1999-05-19	55800	1000
1999-05-19	30	1000
1999-05-19	55801	1000
1999-05-19	55802	1000
1999-05-19	24169	1000
1999-05-20	24118	1000
1999-05-20	55803	1000
1999-05-20	23253	1000
1999-05-20	55804	1000
1999-05-20	34656	1000
1999-05-20	11946	1000
1999-05-20	55805	500
1999-05-20	55806	1000
1999-05-20	33874	1000
1999-05-20	55807	1000
1999-05-20	55808	1000
1999-05-20	4511	1000
1999-05-20	5327	1000
1999-05-20	2687	1000
1999-05-20	33938	1000
1999-05-21	23253	1000
1999-05-21	24118	1000
1999-05-21	55809	1000
1999-05-21	12316	1000
1999-05-21	24986	1000
1999-05-21	55810	1000
1999-05-21	20698	1000
1999-05-21	34720	1000
1999-05-21	38616	1000
1999-05-21	11161	250
1999-05-21	12297	1000
1999-05-21	55797	1000
1999-05-21	17764	500
1999-05-21	55811	1000
1999-05-21	55804	1000
1999-05-21	55522	1000
1999-05-21	55812	1000
1999-05-21	1427	1000
1999-05-21	14624	1000
1999-05-24	55813	1000
1999-05-24	55814	1000
1999-05-24	55815	1000
1999-05-24	1617	1000
1999-05-24	46752	1000
1999-05-24	50332	1000
1999-05-24	32443	1000
1999-05-24	55813	1000
1999-05-24	34329	1000
1999-05-24	33296	1000
1999-05-24	24495	1000
1999-05-24	55814	1000
1999-05-25	55816	250
1999-05-25	12440	750
1999-05-25	46752	1000
1999-05-25	3048	1000
1999-05-25	18299	1000
1999-05-25	55815	1000
1999-05-25	36911	1000
1999-05-25	55503	500
1999-05-25	36671	1000
1999-05-26	55817	250
1999-05-26	55818	1000
1999-05-26	55819	1000
1999-05-26	55820	1000
1999-05-26	17009	1000
1999-05-26	53754	1000
1999-05-27	43458	500
1999-05-27	32918	1000
1999-05-27	55515	500
1999-05-28	25763	1000
1999-05-28	55821	1000
1999-05-28	3642	250
1999-05-28	55822	1000
1999-05-28	33259	375
1999-05-28	55823	1000
1999-05-28	35162	1000
1999-05-28	6018	250
1999-05-28	55824	250
1999-05-28	20008	1000
1999-05-28	3642	-250
1999-05-28	3642	1000
1999-05-28	23195	1000
1999-05-28	55825	1000
1999-05-28	25413	1000
1999-06-01	1728	1000
1999-06-01	14956	1000
1999-06-01	14957	500
1999-06-02	25400	1000
1999-06-02	37409	225
1999-06-03	50288	1000
1999-06-03	55826	1000
1999-06-03	12452	1000
1999-06-03	2198	1000
1999-06-07	55827	1000
1999-06-07	55828	1000
1999-06-07	30087	1000
1999-06-07	446	1000
1999-06-07	55829	250
1999-06-07	55830	1000
1999-06-07	24994	1000
1999-06-07	55831	1000
1999-06-07	1249	1000
1999-06-07	55832	1000
1999-06-08	2460	1000
1999-06-08	55833	1000
1999-06-08	55834	1000
1999-06-08	55835	1000
1999-06-08	34821	1000
1999-06-08	4755	1000
1999-06-09	24994	1000
1999-06-09	50288	1000
1999-06-09	55836	1000
1999-06-09	55826	1000
1999-06-09	9398	1000
1999-06-09	7327	1000
1999-06-09	15899	250
1999-06-09	14314	1000
1999-06-09	55831	1000
1999-06-09	1249	1000
1999-06-09	55475	250
1999-06-09	55773	1000
1999-06-09	50326	1000
1999-06-10	55837	500
1999-06-10	42629	1000
1999-06-10	33083	1000
1999-06-10	33083	1000
1999-06-10	13876	1000
1999-06-11	28914	1000
1999-06-11	55838	1000
1999-06-11	41138	1000
1999-06-14	15539	500
1999-06-14	55839	2000
1999-06-14	17824	250
1999-06-14	14566	1000
1999-06-14	55840	1000
1999-06-14	55475	500
1999-06-14	34949	1000
1999-06-14	55755	250
1999-06-15	22496	1000
1999-06-15	55841	250
1999-06-15	22495	1000
1999-06-16	55778	1000
1999-06-16	55803	1000
1999-06-16	55803	-1000
1999-06-16	55803	1000
1999-06-16	55842	2000
1999-06-17	55755	250
1999-06-17	22496	1000
1999-06-17	22495	1000
1999-06-17	55843	250
1999-06-17	22493	1000
1999-06-17	22493	1000
1999-06-17	55844	250
1999-06-17	37806	250
1999-06-17	39924	250
1999-06-18	679	1000
1999-06-18	8852	1000
1999-06-18	39203	1000
1999-06-18	55845	1000
1999-06-18	55846	1000
1999-06-18	25334	1000
1999-06-18	55532	1000
1999-06-18	55847	1000
1999-06-18	55848	1000
1999-06-18	19849	1000
1999-06-18	55849	1000
1999-06-18	12637	1000
1999-06-18	19409	1000
1999-06-18	22549	750
1999-06-18	19409	1000
1999-06-18	55850	1000
1999-06-21	55851	1000
1999-06-21	55479	1000
1999-06-21	22844	1000
1999-06-21	18249	1000
1999-06-21	46438	1000
1999-06-21	13075	1000
1999-06-21	55852	1000
1999-06-21	3408	1000
1999-06-21	9139	1000
1999-06-22	15291	1000
1999-06-22	55853	1000
1999-06-22	2091	500
1999-06-22	55854	1000
1999-06-22	22222	1000
1999-06-24	1217	1000
1999-06-24	13937	500
1999-06-24	55855	1000
1999-06-24	55479	500
1999-06-24	42765	1000
1999-06-24	53602	1000
1999-06-24	55558	1000
1999-06-24	32737	1000
1999-06-24	32520	1000
1999-06-24	25415	1000
1999-06-24	3508	1000
1999-06-24	55856	1000
1999-06-24	3408	1000
1999-06-25	55857	1000
1999-06-25	9931	1000
1999-06-25	55857	1000
1999-06-25	55858	1000
1999-06-25	55859	1000
1999-06-25	55788	1000
1999-06-25	40174	1000
1999-06-25	55860	500
1999-06-25	24891	1000
1999-06-25	55861	1000
1999-06-25	55862	1000
1999-06-25	55863	500
1999-06-25	50241	1000
1999-06-25	825	1000
1999-06-25	24143	1000
1999-06-25	24511	1000
1999-06-25	825	1000
1999-06-25	38808	1000
1999-06-25	55864	1000
1999-06-25	34306	1000
1999-06-25	55865	1000
1999-06-25	19500	1000
1999-06-28	24592	1000
1999-06-28	55866	1000
1999-06-29	20722	1000
1999-06-29	22276	500
1999-06-29	13905	1000
1999-06-29	55867	900
1999-06-29	34540	1000
1999-06-29	55868	1000
1999-06-29	19751	1000
1999-06-29	55869	1000
1999-06-29	9678	1000
1999-06-29	3250	1000
1999-06-29	55870	1000
1999-06-29	55871	250
1999-06-29	15893	500
1999-06-29	55872	1000
1999-06-29	14158	1000
1999-06-29	881	1000
1999-06-29	22275	1000
1999-06-30	2269	1000
1999-06-30	55873	1000
1999-06-30	55874	1000
1999-06-30	32784	1000
1999-06-30	55875	1000
1999-06-30	55876	1000
1999-06-30	32499	1000
1999-06-30	55743	250
1999-06-30	3051	1000
1999-06-30	55876	1000
1999-06-30	3320	1000
1999-06-30	2153	1000
1999-06-30	32461	250
1999-06-30	3796	1000
1999-06-30	323	1000
1999-06-30	323	1000
1999-06-30	55087	500
1999-06-30	55877	1000
1999-06-30	55878	1000
1999-06-30	5526	1000
1999-06-30	2743	1000
1999-06-30	50627	1000
1999-06-30	55879	1000
1999-06-30	3504	1000
1999-06-30	55880	1000
1999-06-30	55881	1000
1999-06-30	55881	1000
1999-06-30	55882	1000
1999-06-30	4550	1000
1999-06-30	55874	1000
1999-06-30	6926	1000
1999-06-30	55883	1000
1999-06-30	19575	1000
1999-06-30	55884	1000
1999-06-30	23673	1000
1999-06-30	23673	1000
1999-06-30	55885	1000
1999-06-30	55886	1000
1999-06-30	23151	1000
1999-06-30	16472	500
1999-06-30	55886	1000
1999-06-30	15811	1000
1999-06-30	37177	1000
1999-06-30	40294	1000
1999-06-30	14597	1000
1999-06-30	55887	1000
1999-06-30	55888	1000
1999-06-30	13757	500
1999-06-30	55887	1000
1999-06-30	14185	500
1999-06-30	14185	500
1999-06-30	1440	1000
1999-06-30	51638	1000
1999-06-30	55889	500
1999-06-30	55746	500
1999-06-30	13127	1000
1999-06-30	12971	1000
1999-06-30	24986	1000
1999-06-30	55890	1000
1999-06-30	12472	1000
1999-06-30	14187	500
1999-06-30	12472	1000
1999-06-30	55891	1000
1999-06-30	40217	1000
1999-06-30	55892	1000
1999-06-30	55893	1000
1999-06-30	55893	1000
1999-06-30	55894	1000
1999-06-30	55623	750
1999-06-30	55895	1000
1999-06-30	21027	1000
1999-06-30	21027	1000
1999-06-30	19751	1000
1999-06-30	55896	1000
1999-06-30	55897	500
1999-06-30	19357	1000
1999-06-30	55891	1000
1999-06-30	39466	1000
1999-06-30	1240	1000
1999-06-30	18409	500
1999-06-30	1258	1000
1999-06-30	17980	250
1999-06-30	37440	500
1999-06-30	20032	1000
1999-06-30	40847	250
1999-06-30	23359	1000
1999-06-30	17203	500
1999-06-30	55898	500
1999-06-30	55885	1000
1999-06-30	23562	1000
1999-06-30	1240	1000
1999-06-30	12463	1000
1999-06-30	13023	1000
1999-06-30	55899	1000
1999-06-30	55678	1000
1999-06-30	25354	1000
1999-06-30	53062	1000
1999-06-30	25354	1000
1999-06-30	55900	550
1999-06-30	55901	500
1999-06-30	55902	1000
1999-06-30	12463	1000
1999-06-30	51596	2000
1999-06-30	55676	500
1999-06-30	55902	1000
1999-06-30	12068	500
1999-06-30	5153	1000
1999-06-30	12319	1000
1999-06-30	29510	1000
1999-06-30	55903	2000
1999-06-30	55904	500
1999-06-30	12068	500
1999-06-30	55905	250
1999-06-30	55906	1000
1999-06-30	55907	1000
1999-07-07	18444	250
1999-07-07	18440	250
1999-07-08	13426	1000
1999-07-08	2394	1000
1999-07-08	4857	1000
1999-07-08	7337	1000
1999-07-09	42146	1000
1999-07-09	55512	1000
1999-07-09	25196	1000
1999-07-09	9975	800
1999-07-09	55908	1000
1999-07-12	34924	500
1999-07-12	55909	1000
1999-07-12	55839	-1000
1999-07-12	4576	1000
1999-07-12	4576	1000
1999-07-12	55839	-1000
1999-07-12	55910	1000
1999-07-14	9097	1000
1999-07-14	9666	1000
1999-07-14	55911	1000
1999-07-15	55912	250
1999-07-15	19603	-500
1999-07-15	19603	-500
1999-07-16	55913	250
1999-07-19	55914	500
1999-07-19	24050	1000
1999-07-19	55915	1000
1999-07-19	35284	1000
1999-07-20	55916	250
1999-07-20	55917	250
1999-07-20	1662	1000
1999-07-20	1026	1000
1999-07-20	55918	2000
1999-07-21	16652	300
1999-07-21	55919	250
1999-07-21	20890	250
1999-07-21	14925	500
1999-07-21	24212	250
1999-07-21	14752	250
1999-07-22	36181	1000
1999-07-22	55920	1000
1999-07-22	55921	500
1999-07-22	12520	1000
1999-07-22	25411	1000
1999-07-22	15091	1000
1999-07-22	3960	1000
1999-07-22	17453	750
1999-07-22	16497	500
1999-07-23	55736	250
1999-07-26	55922	1000
1999-07-26	33042	500
1999-07-26	55923	1000
1999-07-27	55922	1000
1999-07-27	42629	1000
1999-07-27	12520	1000
1999-07-27	55503	250
1999-07-27	25411	1000
1999-07-27	36181	1000
1999-07-27	15091	1000
1999-07-29	55924	1000
1999-07-29	14415	1000
1999-07-30	55504	1000
1999-07-30	55925	250
1999-07-30	55926	500
1999-08-01	55842	-1000
1999-08-01	55842	-1000
1999-08-01	55778	-250
1999-08-01	55778	-250
1999-08-02	55903	-1000
1999-08-02	23328	1000
1999-08-04	24067	1000
1999-08-04	2005	1000
1999-08-04	33001	1000
1999-08-04	55927	500
1999-08-04	1686	1000
1999-08-05	55928	1000
1999-08-05	55929	1000
1999-08-05	55930	1000
1999-08-05	46550	1000
1999-08-05	55931	1000
1999-08-05	55631	250
1999-08-05	19519	1000
1999-08-05	33136	1000
1999-08-05	13934	1000
1999-08-05	49466	1000
1999-08-05	55932	1000
1999-08-05	1407	1000
1999-08-05	15787	1000
1999-08-05	33048	1000
1999-08-05	55933	1000
1999-08-09	55841	250
1999-08-09	55556	1000
1999-08-09	55934	350
1999-08-09	1266	1000
1999-08-09	40039	300
1999-08-09	55935	250
1999-08-10	19487	500
1999-08-10	37896	1000
1999-08-11	23885	1000
1999-08-11	12332	-1000
1999-08-11	151	750
1999-08-11	12332	1000
1999-08-11	37896	1000
1999-08-11	12332	1000
1999-08-12	55936	250
1999-08-12	55573	750
1999-08-12	55937	250
1999-08-13	16497	1000
1999-08-13	55938	250
1999-08-13	55756	1000
1999-08-13	53141	250
1999-08-13	55939	1000
1999-08-13	55756	1000
1999-08-13	55940	1000
1999-08-13	55756	-1000
1999-08-13	55754	1000
1999-08-13	11049	1000
1999-08-13	55941	250
1999-08-13	55754	-1000
1999-08-13	55754	1000
1999-08-17	33046	1000
1999-08-17	55942	1000
1999-08-17	55943	1000
1999-08-19	55944	500
1999-08-20	55945	1000
1999-08-20	23860	1000
1999-08-20	55946	250
1999-08-20	55947	1000
1999-08-20	25955	250
1999-08-23	12319	-500
1999-08-23	12319	-500
1999-08-24	55948	250
1999-08-25	55949	750
1999-08-25	23860	1000
1999-08-25	40175	750
1999-08-26	5292	1000
1999-08-26	55950	1000
1999-08-26	55951	1000
1999-08-26	134	500
1999-08-26	54220	1000
1999-08-26	55805	500
1999-08-27	35787	1000
1999-08-27	55952	500
1999-08-27	19810	1000
1999-08-27	7763	1000
1999-08-30	50203	250
1999-09-01	3968	900
1999-09-02	55953	1000
1999-09-02	55954	1000
1999-09-03	24722	250
1999-09-03	55748	500
1999-09-08	12906	1000
1999-09-08	12914	1000
1999-09-08	55955	250
1999-09-08	55956	250
1999-09-10	10869	1000
1999-09-13	19823	1000
1999-09-13	55957	2000
1999-09-13	3958	1000
1999-09-13	4755	-1000
1999-09-13	3958	1000
1999-09-13	4755	1000
1999-09-13	55624	1000
1999-09-13	3970	1000
1999-09-13	55624	1000
1999-09-13	55624	-1000
1999-09-13	4755	1000
1999-09-13	5469	1000
1999-09-13	5469	1000
1999-09-13	55958	1000
1999-09-13	33010	1000
1999-09-14	55959	250
1999-09-14	37462	1000
1999-09-14	55750	1000
1999-09-14	35347	1000
1999-09-14	3959	1000
1999-09-14	55461	1000
1999-09-14	55960	1000
1999-09-14	55835	500
1999-09-14	55961	1000
1999-09-14	679	1000
1999-09-15	55482	1000
1999-09-16	23147	1000
1999-09-16	55469	1000
1999-09-16	55604	1000
1999-09-16	34950	1000
1999-09-16	34950	1000
1999-09-16	55962	500
1999-09-16	55963	1000
1999-09-16	55964	1000
1999-09-16	55965	250
1999-09-17	55966	1000
1999-09-20	55911	1000
1999-09-20	55967	2000
1999-09-20	55968	1000
1999-09-20	55768	1000
1999-09-20	55969	1000
1999-09-21	55970	1000
1999-09-21	55609	1000
1999-09-21	55534	750
1999-09-21	23942	1000
1999-09-21	48922	250
1999-09-21	14739	1000
1999-09-21	2243	2000
1999-09-22	55971	250
1999-09-24	55972	1000
1999-09-24	55973	250
1999-09-24	25677	500
1999-09-24	55974	1000
1999-09-27	55975	250
1999-09-27	13558	1000
1999-09-28	18299	1000
1999-09-28	55976	250
1999-09-28	55977	250
1999-09-28	18299	1000
1999-09-28	55978	250
1999-09-28	55979	1000
1999-09-28	35389	500
1999-09-28	12638	750
1999-09-28	55980	200
1999-09-28	13018	1000
1999-09-28	2562	1000
1999-09-28	55981	1000
1999-09-28	55982	250
1999-09-29	19903	1000
1999-09-29	55983	250
1999-09-29	25915	1000
1999-09-29	7841	500
1999-09-29	4678	250
1999-09-29	405	1000
1999-09-29	55984	1000
1999-09-29	23155	250
1999-09-29	39695	500
1999-09-30	12319	500
1999-09-30	54109	1000
1999-09-30	8091	1000
1999-09-30	55985	1000
1999-09-30	55986	500
1999-09-30	24611	1000
1999-09-30	55565	1000
1999-09-30	19117	1000
1999-09-30	39497	1000
1999-09-30	24590	1000
1999-09-30	8639	1000
1999-09-30	55987	250
1999-09-30	40338	500
1999-09-30	14242	1000
1999-09-30	21230	500
1999-09-30	21779	500
1999-09-30	55988	1000
1999-09-30	36188	1000
1999-09-30	21779	500
1999-09-30	38074	1000
1999-09-30	21929	250
1999-09-30	13492	250
1999-09-30	55732	1000
1999-09-30	13828	1000
1999-09-30	18511	500
1999-09-30	18504	500
1999-09-30	24704	1000
1999-09-30	16633	500
1999-09-30	17294	500
1999-09-30	16523	1000
1999-09-30	50445	500
1999-09-30	24793	1000
1999-09-30	55553	1000
1999-09-30	16472	250
1999-09-30	16470	250
1999-09-30	50376	250
1999-09-30	6384	1000
1999-09-30	17876	500
1999-09-30	13411	500
1999-09-30	17967	1000
1999-09-30	4907	500
1999-09-30	23213	250
1999-09-30	55989	1000
1999-09-30	55990	1000
1999-09-30	55991	1000
1999-09-30	40091	1000
1999-09-30	40091	-1000
1999-09-30	40091	1000
1999-09-30	15911	250
1999-09-30	23936	1000
1999-09-30	8029	1000
1999-09-30	55992	1000
1999-09-30	12638	1000
1999-09-30	23706	1000
1999-09-30	23706	1000
1999-09-30	46520	500
1999-09-30	10614	1000
[truncated: 1,043 more rows]

## Sheet: dem cand. prev. donation 2000
entity_id	amount_donated_dem_previously
645	3500
1	1000
648	7250
651	1000
655	9000
656	200
658	1000
659	1000
56234	6500
663	9000
668	2050
3	2000
671	12350
673	5300
674	13000
4	1000
677	500
679	24250
680	1000
681	1000
682	7750
684	1000
687	1300
5	250
688	500
694	3500
696	3950
698	250
699	25400
700	4499
701	16025
8	1500
703	18500
704	1000
705	4000
707	5500
9	3250
708	1500
710	400
712	4000
720	7000
724	750
11	800
12	4150
725	3500
13	1000
730	4500
731	13300
14	750
732	3500
741	250
742	30000
744	2000
747	9000
749	9000
750	3000
17	6250
18	500
759	2500
760	6000
763	7500
766	15950
768	24000
771	4500
772	500
773	9000
774	4750
775	44901
778	1250
779	15800
780	5500
22	11000
785	6500
786	3775
24	1200
787	2000
788	1000
789	750
25	1000
26	1500
792	3500
793	11500
796	2250
798	3300
800	2000
804	2000
805	24300
29	6000
807	28500
808	2000
810	750
30	28725
812	9800
814	1000
815	5000
817	3000
818	2500
819	6250
820	2000
821	200
825	10500
826	1000
827	200
829	2000
830	3500
56235	32550
832	10000
834	10000
835	14500
840	40150
842	4500
843	5000
36	250
844	250
853	10000
39	250
854	200
40	1250
855	2000
856	2750
867	250
868	2750
870	250
873	1000
874	500
877	2500
878	19750
879	2750
881	4500
882	3000
883	21000
884	1500
885	1000
886	500
890	500
892	1000
893	1500
895	1000
49	3000
897	2000
898	250
51	850
902	2555
905	1000
910	4000
911	1000
912	3250
915	500
918	1250
55821	3000
56236	9250
919	4000
53	3250
920	2000
921	75450
922	29500
924	250
56237	250
926	2000
927	10500
928	1750
931	1700
932	500
938	16750
939	7250
948	2500
949	1000
951	63751
953	5150
954	8000
957	6300
62	500
63	500
967	250
64	2000
968	3000
969	1000
971	300
974	7250
975	2000
978	1750
979	1000
67	4000
984	1200
985	1469
986	500
990	1000
992	1375
995	400
997	4000
998	750
999	1100
1004	36500
72	2000
1006	400
1007	7850
1009	250
1017	250
1021	3500
1023	6250
1025	1500
1026	16700
1032	25789
1034	31000
1035	250
1036	2250
1042	14400
1045	1000
1046	250
1048	500
1049	2500
1056	500
1057	10750
1061	18250
1063	7750
1066	53450
1069	2450
1070	14000
86	1250
1071	500
87	1000
1073	500
88	900
1076	750
90	2000
1081	250
1082	16250
1083	5250
1084	4500
93	300
1096	1700
1097	500
1098	10250
1099	250
98	500
1100	1000
1102	2500
1105	3000
1106	4650
103	1950
1110	4000
1112	1000
1113	7500
1115	4000
1116	3250
1117	4250
1126	16500
1127	5850
1129	500
1138	1000
1139	1750
1141	1000
1142	1000
1144	3000
1145	3000
111	2600
1148	12250
1151	3250
1152	2000
112	1000
1153	750
1154	4250
113	3250
1156	1000
1157	10800
1163	2350
1165	1500
1171	17800
1174	1000
1177	250
1181	250
1195	1000
1196	1000
1197	6000
1198	2000
1199	750
119	950
1200	500
123	1500
1213	11000
1218	1500
1219	1000
1221	1500
1223	2000
1227	13000
128	2000
1229	2400
1230	3500
1232	2500
1234	18000
1235	4250
1237	12000
1238	250
1240	19500
1241	3750
1245	500
1249	11000
1258	5475
1259	2500
1263	1000
1265	1000
1266	12100
1267	3000
1269	250
1270	3650
1271	3000
1273	500
1276	2500
1277	1000
1280	300
1286	146600
1289	7500
1290	5250
1291	4500
1292	24500
134	750
1293	1000
1294	32050
1297	2000
1301	5500
1302	2200
1306	750
1307	250
1315	7250
1317	1750
1320	1000
1321	4250
137	1000
1323	15000
1326	4000
1328	1000
1329	250
1339	1000
1340	1000
1341	8950
1342	3950
1343	5125
142	3250
145	500
146	1450
147	1000
1355	2250
1357	2500
1360	1000
1363	1000
1364	15000
1365	8270
1366	2475
1369	1000
150	1000
1370	2000
1371	1000
1373	1250
1375	2000
1376	2500
151	8800
1377	2000
152	1000
1379	500
1388	1000
1390	14000
1394	2000
1397	3250
1398	900
1399	7600
1400	250
157	800
1402	7000
1403	6100
1404	1000
158	1000
1405	8650
1407	5200
1411	3000
1416	1500
1417	500
161	59750
1418	17550
1424	5000
1425	1000
1426	11000
1427	4755
1428	500
164	6450
1438	1500
1439	200
1440	4250
1442	1450
1443	1500
1446	750
1447	500
1450	3000
1451	4500
1453	1500
1456	2450
1457	4000
1459	500
1460	3500
1461	500
1473	5000
1475	500
177	1000
1480	2750
1482	3000
178	500
1484	2650
1490	89250
1497	1000
1498	250
1511	500
1512	3500
1523	200
1524	4950
1525	1000
1526	4550
1527	8000
56238	1000
1531	5000
1532	4000
1533	1000
1534	3000
1536	500
1537	5000
1539	1000
1540	1500
1541	10031
1542	500
55562	95850
186	8500
1546	12000
1547	1000
1548	5182
1549	500
187	500
1554	2000
188	1000
1563	6634
1580	750
1581	250
1582	7000
1591	250
1601	500
1602	2850
1604	7400
1610	2500
1611	1750
1612	750
1615	2250
1617	6250
1618	4000
1619	2950
1620	4000
1621	6750
1624	1000
1626	3000
1629	1250
1631	500
1632	3750
1633	1000
1636	500
196	2000
1637	30250
1640	500
1642	2000
1643	8500
1645	8500
1646	3300
1649	300
1652	1500
1657	2500
1658	4000
1659	250
1661	2000
1664	5550
1665	10500
1666	10500
1667	6250
1668	11450
1669	1000
1671	1000
1672	3250
1673	7500
1675	1000
1679	9500
1683	2800
199	250
1695	2225
1696	1000
1697	6000
1699	35875
1701	14000
1702	1000
1703	72500
1705	2000
203	1900
1710	500
1719	3250
1721	1000
206	6750
1723	5500
1726	1000
207	1050
1728	35350
1732	250
1733	500
1734	2000
1736	5000
1738	450
1743	3500
1746	4150
1748	250
1750	650
1753	3750
56239	500
1757	1000
1758	56050
1760	2200
1762	1800
1763	10000
212	1000
1770	700
213	1750
1775	2500
1776	500
1777	8500
1780	4750
1781	1300
216	500
1786	5750
1787	3000
1789	5300
1793	26450
1794	250
1795	2500
221	1000
1796	500
1798	5150
1805	3750
1806	500
1811	1000
223	500
1813	3300
1818	45700
1821	500
1826	11250
1829	4750
1831	1500
224	8500
1840	1750
1846	2750
1848	4000
1849	700
1854	4500
1867	30250
1873	8500
56240	1500
1876	2750
1878	1000
1881	1000
1885	1000
1887	1500
1891	500
1894	500
1895	8700
1900	500
1911	4000
1912	64631
1914	500
1916	3500
1923	1000
233	500
1925	4250
1926	9000
1929	19250
1931	1000
1932	3000
1934	2000
1938	2000
1942	8500
1943	29000
1944	1000
1945	3000
1949	500
1952	19750
1954	1500
1956	450
1958	1000
1964	2000
1971	350
1972	4500
1975	2200
1982	750
1984	1000
1996	2000
246	800
2000	15250
2001	2000
2005	2250
2007	2200
2008	200
2010	250
2012	200
2014	750
250	500
2020	200
2027	400
2029	2250
2034	1500
2042	1600
2045	700
2047	1200
2049	4750
2054	6000
2055	55000
260	3000
2057	2250
2058	1700
2059	9000
2061	1250
2063	5500
2064	3500
2065	28000
262	22750
2071	1000
2072	71500
2075	7000
2077	500
2087	4500
2088	750
2091	1250
2095	1200
2100	500
2108	750
267	10050
268	6750
269	750
2113	2000
2121	7000
2124	1500
2125	1250
2129	4000
2133	15000
2143	1400
2145	1000
2149	1000
2152	3250
278	25063
2153	200
2154	3250
2155	250
2156	1250
2158	2250
2162	500
2170	8900
2173	1000
281	5000
2175	750
2176	450
2180	7000
282	250
2182	5600
2186	2500
2197	1750
2198	2850
2203	2250
2214	39000
285	6000
2222	1500
2224	15000
2226	1000
2227	17681
2236	3000
2242	3524
290	1000
2243	23920
2245	4000
2246	3250
2247	1750
2250	1000
2251	28950
2254	750
2255	11950
2257	5500
2259	500
2261	1500
295	750
2269	2500
296	1250
2281	4000
2291	42000
2295	5400
2306	500
2309	500
303	250
2324	1500
2327	7016
2335	3000
2338	7750
2339	3000
2340	500
2342	20000
2344	2000
2345	1000
2346	500
308	1000
2354	1490
2360	7500
2369	250
2371	10000
2372	2500
2378	500
2390	13000
2391	1000
2392	1000
2394	11250
2395	6000
315	500
2402	6000
2407	250
316	13000
2412	2000
2419	2000
317	250
2430	500
2439	2000
2455	1250
2458	1500
2459	3500
2460	24400
322	1750
2462	1000
2463	3200
2471	1250
323	1000
2485	1000
2488	3500
2491	5000
2496	1000
2505	9832
2510	2000
336	1200
2530	1000
2537	1000
2561	2000
2562	3500
342	1300
2564	1200
2571	500
2574	2000
2575	1200
344	3950
2581	1000
2583	52000
2586	1500
2589	2100
2604	1000
2605	3500
2614	2000
2619	2750
2621	10000
2622	19500
2643	500
353	1400
2649	750
2652	5000
2653	4000
2667	16000
359	10800
2670	6000
2678	52775
2682	2285
360	1250
2684	15450
363	9457
2686	2750
2687	9750
2689	7000
2704	15600
365	2249
2707	5950
2726	1000
2729	500
2731	2250
367	300
2754	500
2759	1000
2770	4500
2786	16250
2787	11050
2788	10000
2790	1750
2791	20625
2833	3000
2835	3500
2836	750
2837	7000
2840	3000
2843	2250
2851	1250
2865	500
2878	300
2881	2000
2883	250
2886	2000
2891	250
2895	250
2903	2000
2907	1500
2908	18500
2909	8000
2911	7500
2912	1000
386	3250
2938	1700
2942	1956
2944	27150
2950	6000
398	750
2994	2250
3006	250
3019	2250
3029	3300
405	500
3033	3000
3034	6500
407	900
3047	1000
3048	3971
3051	4500
3060	300
3070	1250
412	30235
3086	1500
3087	400
3092	7500
3108	4950
3109	500
3110	16000
3112	750
3114	2125
3117	11000
3128	3000
3129	4700
3136	300
3139	7250
3142	3350
3144	3854
3145	15950
3146	2350
3148	2000
3157	7500
3158	300
423	2000
3169	20500
424	2000
3183	5250
3198	3050
3199	1000
3202	1650
3204	13500
3214	1000
3215	5500
3227	1000
3228	250
435	5200
3231	1000
3232	700
3236	1825
3241	3000
3242	1000
3250	500
3270	300
3285	4250
3294	3000
446	4750
447	500
3306	7800
3313	1000
3314	2000
3316	2250
3320	15200
3339	3500
3353	3750
457	200
3362	750
3385	500
3393	1250
3402	1250
56241	250
3408	25500
3417	2250
3427	500
3432	400
3449	2000
472	2000
473	500
3465	6500
3466	3500
3469	8750
3477	5000
3482	11200
3497	2500
3499	12250
3504	3500
3508	4500
3512	10500
3513	2500
3516	750
3519	1000
3534	1300
3550	750
3551	500
3557	6650
3581	3250
3582	7850
3590	5200
3601	2250
498	2000
500	750
502	2000
3628	3500
3634	2000
3638	1750
3641	250
3642	17915
3643	750
3645	1250
505	3000
3646	16622
3648	23950
3662	7500
3669	3000
507	14000
3676	750
3679	13000
508	1000
3704	250
3717	1000
3729	6600
3737	3500
513	450
3741	14000
514	1000
515	4000
517	4000
518	3996
3775	1000
3778	1200
3785	1500
3786	50175
3793	1250
3794	22150
3796	15000
3802	3900
3825	1500
3831	250
3832	2200
3835	1000
3836	1000
3838	500
3840	9250
527	1500
3842	1000
3845	250
3848	300
528	500
3872	1700
3880	3000
3887	4000
3888	2000
3892	1000
535	1100
3895	450
3926	500
3932	54000
3933	2000
3938	500
3943	13150
3946	500
3956	7750
3959	24550
3960	1250
547	29300
3970	4750
551	1250
557	750
4030	1000
4041	2000
4045	2000
4046	2000
4052	4000
564	2550
4058	7000
4065	1500
4079	1075
4087	1250
4103	1000
4106	1500
4107	1450
4111	250
4112	1000
4116	1000
4117	7500
4118	750
4119	4750
4130	7750
4139	37250
4161	1200
4166	2000
4184	15000
4192	5693
4203	5570
4204	3200
4205	2000
4215	200
4224	1000
4237	750
4238	1250
4240	1750
56242	2000
4244	250
4255	4500
4256	6500
4257	1500
4258	750
4267	3500
4274	8000
4281	500
4283	1000
4288	21500
600	5300
4352	5600
605	2250
4354	12300
607	1750
4366	2250
4368	29500
4372	200
4373	18750
4381	1500
4401	1000
4405	29200
4417	11000
4424	1250
4425	8250
4432	3500
4433	5500
4434	1000
4444	3050
4452	1000
4453	250
630	1000
4501	33000
4509	1000
631	2000
4511	17000
632	2000
4516	8250
4518	137000
4532	500
4548	500
4550	18000
4553	2000
4554	52748
4565	500
4569	1750
4576	9450
642	250
4627	200
4628	500
4636	1500
4659	250
5269	7500
5270	5250
5284	2250
5285	1000
5287	81978
5288	3437
5292	8000
5293	4500
4677	750
5309	500
4678	3100
5321	15500
5322	1500
5323	1000
5324	8500
5326	16700
5327	11000
5331	4000
5332	500
5339	1000
5344	2000
5351	250
5361	500
5373	2250
5379	830
5392	250
5400	1500
5413	1950
5437	1000
5443	25989
5448	1600
5469	6750
5470	250
5474	3000
5477	500
5498	4500
5525	1500
5526	2999
5527	9800
5532	500
5536	2200
5537	14250
5539	19050
5541	500
5562	9000
5570	21550
5571	2000
5572	18250
5575	3200
4729	2350
56243	44250
4730	5400
5586	2750
5588	6000
5600	1000
5601	1000
5602	5000
5603	6500
5607	3700
4732	1000
5618	61500
5655	1000
5671	8500
5683	61791
5689	5250
5697	1000
5702	1750
5714	13250
5729	9000
5734	500
5735	4000
4755	10240
5741	13500
4757	500
5754	1000
5755	500
5758	1500
5770	875
5772	1500
4763	250
5786	23000
5805	500
5817	2000
5824	2250
5844	1000
5853	1000
5855	1250
5859	2200
5861	250
5869	200
5870	500
5875	400
5876	1000
5879	1500
5880	500
5907	500
5909	1000
5914	3000
5935	500
5938	2000
5949	1000
4789	200
5957	1500
5963	1000
5968	3000
5978	500
5987	6000
5989	22000
6001	3000
6054	2000
6059	500
6060	250
6066	500
6080	2500
6085	1500
6110	2000
6115	2000
6123	500
6124	500
6128	450
6140	200
6147	250
6154	200
6158	1250
6182	2250
6185	2000
6186	1500
6188	17300
6207	500
6214	3750
6243	200
4826	3050
6264	2150
4829	12500
6276	1000
6290	12250
56244	1500
6298	500
6304	250
6322	1250
6324	750
6325	1500
4834	1500
6328	3550
6336	2000
6339	250
6353	750
6358	1000
4840	500
6373	7000
4847	1750
4851	8300
6432	2500
6458	6150
6477	2000
6480	2500
6485	3500
6486	30500
6495	1500
4857	500
6509	1000
6536	2750
6540	2500
6546	12500
6548	2000
6552	1000
6575	20500
6580	4000
6583	1000
6598	24000
6619	1000
6621	2250
6626	750
6633	1000
6635	750
6639	200
6641	1000
6642	13500
6643	3700
6655	200
6658	250
6694	2000
4884	3750
6722	250
6729	2250
6732	6250
6735	500
6736	4500
6740	500
6741	250
6743	250
6748	1000
6749	19900
6761	4718
6764	14700
6786	9000
6787	2000
56245	9500
6796	4000
6799	500
6803	763
6853	9200
6877	2000
6886	500
4907	6658
6888	500
6896	5500
6902	1000
6907	1500
6909	500
6920	6000
4914	1000
6926	7000
6927	10750
6963	6000
6974	6000
6986	31000
6996	1000
7000	2950
4922	550
7002	1000
7006	250
7009	2250
7018	1200
7024	6250
7028	1000
7039	1500
7045	500
7046	250
7047	1750
7052	800
7053	1500
7054	1500
7069	500
7075	1000
7087	2000
7100	250
7127	3000
7152	250
7163	800
7179	25000
7226	2400
7287	5150
7295	1250
7296	7000
7304	1000
7306	14500
7308	12375
7309	2500
7326	1250
7327	73700
7334	2500
7335	1500
7344	4750
7345	1000
7346	500
7351	250
7352	5058
7356	5000
7359	17500
7409	950
7410	250
7420	500
7429	500
7452	54500
4986	7500
7464	2500
7466	250
7486	4000
4992	1450
7488	5500
7491	73450
55716	37750
7504	250
7509	2250
7556	500
7557	1000
7570	1000
7571	5700
7574	2500
7582	1150
5012	1000
5021	13450
7639	18500
5029	300
7651	2000
7661	1000
7691	9100
7717	1000
7727	10000
7730	250
7731	500
7733	4500
7763	60100
7770	1000
7781	900
7785	250
7816	500
7820	2000
7839	25750
7846	1500
7849	1750
5056	2000
7850	7800
7851	2000
7853	29250
7854	64730
7857	14100
7859	5750
7863	750
7864	1850
7883	500
5060	1200
7892	500
7895	2000
7901	1850
7902	5500
7903	8800
7942	250
7960	250
7968	1000
7969	1000
7977	2000
5073	200
7978	4700
7980	1250
7990	1850
7993	4500
8002	7500
8016	2000
8029	5500
8031	1250
8032	12550
8036	1000
8057	2100
5078	3050
8080	3000
8081	9000
8089	1000
8090	3000
8091	1000
8092	4500
5089	3500
8150	550
8160	30000
8163	1500
8175	250
8190	500
8206	6000
8225	500
5115	250
8240	59000
8246	1000
8261	1000
8278	38750
8279	1000
8281	4000
8282	6000
8283	4000
8286	1250
8289	31000
8317	3550
8357	4000
5132	200
5134	5250
8376	1000
8387	7950
8404	3500
8406	500
56246	21000
5148	250
8520	9250
8523	1050
8529	3450
8541	1000
5157	250
8559	1500
8565	6250
5161	250
8627	750
8631	1500
8637	290
8639	9000
8653	1000
8674	33400
8681	17400
8698	14000
8699	6250
5173	1250
8701	16950
8706	18100
5175	2000
8717	3100
8720	6000
8722	4500
8724	2000
8729	250
8733	250
8734	1502
8738	1000
5185	5000
8763	1000
8768	4500
8769	1000
8772	750
8775	19000
8778	1000
8780	18000
8841	1000
8846	2550
8847	750
8848	1600
8849	1000
8852	6200
8853	5250
8857	2750
8859	250
8872	250
8881	800
8885	1200
8889	6250
8891	1000
5204	500
56247	7250
8910	3000
8923	16250
8932	2000
8959	4000
8966	200
8968	1500
9001	2500
9019	250
9027	1000
9029	500
9041	500
9043	29150
9044	250
9045	1000
9096	250
9099	1000
9104	500
9111	1000
9120	500
9139	6700
9144	7250
9185	2900
9206	400
5237	1000
9217	500
56248	2000
9249	3000
9252	4000
9270	1000
9279	500
9286	500
9321	250
9324	7000
9328	250
5260	4250
9354	1000
9355	3000
9356	3250
9358	1500
9362	1750
9365	1000
9367	750
9368	2250
9384	500
9784	500
9826	9000
9857	1750
9866	2000
9411	4000
9929	5050
9413	3250
9962	500
9965	1000
9415	1000
9985	500
9987	1500
9989	4750
9999	500
10007	2000
10010	3500
10025	-37
10028	1000
10037	2500
10044	1650
10075	1000
10079	1000
10090	3000
10091	2000
10100	1250
10120	1000
10123	2750
10162	500
10165	2000
10195	5000
10201	7000
10203	31550
10204	500
10207	12750
10211	5000
10222	2000
10226	500
10227	7650
10249	500
10255	3500
10271	2000
10287	1000
10288	250
10296	2000
9475	300
10301	500
9476	1050
10314	250
10317	300
10329	500
9481	11050
10340	250
10354	500
10355	2000
10356	11750
10363	1000
10366	4750
10372	900
10385	250
10395	500
9485	250
10417	500
10419	6500
10446	4500
10472	1200
10501	7900
10511	500
10527	4000
10614	2000
10638	18500
9514	3200
10680	1925
10681	300
10685	500
56249	500
10704	1000
10719	16450
10730	38800
10734	1000
9523	2000
10735	6000
10736	500
10737	500
10738	8000
10740	500
10755	5500
56250	1000
10781	6700
10789	1500
10791	1400
10795	250
10813	300
9528	10050
10834	1000
10836	1250
10869	2000
10948	5000
10951	3500
10952	1000
10966	1000
10982	500
10985	600
11018	500
11039	500
11051	9000
9551	250
11101	1950
11153	7750
11154	2000
11176	1000
11179	500
11208	1000
11227	48910
11232	4950
11236	18000
11243	41750
11254	500
11263	250
11266	2000
11267	1500
11282	4000
11292	18500
11295	2000
11298	750
11302	400
11303	3000
11308	2300
11309	1000
11310	750
11314	2000
9582	1750
11316	20500
9589	250
11342	1000
11350	12500
56251	1500
56252	1000
11399	1000
11417	750
11469	500
9610	2500
11496	500
11527	7000
11528	3000
11530	1000
11586	56292
11596	250
11597	250
11612	1500
11629	10750
11660	1000
11709	3000
11716	10175
11717	2250
11720	500
11725	1000
11735	200
11737	2000
11738	1000
11739	3000
9632	1418
11741	6500
11742	1250
11744	500
11746	6000
11750	750
11752	2000
9636	1000
11756	200
11757	1000
9637	6100
11760	500
11763	1150
9639	250
11766	5000
9643	4000
11782	1171
56253	400
11788	500
11792	250
11795	500
11797	1000
11800	500
11805	1000
11812	2000
11818	1500
11825	2000
9651	2000
9652	7937
11832	250
11833	2000
11834	1000
11843	1950
11844	1846
11848	1750
11849	250
11851	4000
11856	250
11857	500
11859	1000
9659	53900
11868	7750
11888	1000
11890	250
11892	1000
9664	15500
11893	2150
11899	2000
11904	250
11905	750
11908	500
9667	1000
56254	1300
11915	500
11919	500
9670	1250
11921	1000
11922	250
11926	6450
56112	9000
11929	1150
11930	1000
11931	1500
9672	200
11940	71831
9674	2000
11946	1000
56255	1000
11952	13000
9675	1710
11954	4000
11955	500
11956	2000
11957	3500
11959	1000
11962	1000
9676	12750
11973	500
11975	1250
9680	250
11994	1750
11995	500
9683	1000
9690	250
9691	250
12016	750
12017	4000
12018	2750
12020	500
12021	1000
56256	1000
9692	27550
12027	600
12042	1000
12043	250
12044	4500
12045	3550
12051	500
12054	5000
9696	2000
12068	715
9698	1500
9699	1000
12075	1000
9701	7200
12077	1200
12085	1000
12086	2000
12091	450
12092	2000
9703	2700
12096	200
12101	3000
9706	2450
12102	3000
12104	500
9707	2000
12108	10450
9708	22640
12118	725
12122	700
9712	1775
12133	7500
12135	200
12140	500
12143	200
9715	2100
12148	2550
12150	4250
12151	5400
12159	2000
12164	69550
12168	74750
9718	500
9720	500
12182	1000
12185	250
56257	6000
12188	950
56258	500
12190	1000
12193	3200
56259	1270
12197	6500
12199	3750
56260	2000
12200	1000
12202	4000
12203	1000
12204	2250
12207	1000
12208	1500
56261	2000
9722	2250
12215	500
12224	250
12226	1000
56262	250
12227	3000
12590	3750
12228	4250
56263	1000
9723	1000
56264	1000
12250	250
12253	500
12256	1000
56265	1000
12264	2000
56266	250
12270	2000
12597	500
12602	2500
56267	450
12278	1000
12608	1000
12283	3500
12284	200
56268	1500
12289	500
12291	1500
12611	1000
56269	1000
56270	5250
12612	2000
12297	10450
56271	1500
56272	500
12300	500
55498	1700
12614	5000
12616	2000
12617	3000
12308	1200
12622	2000
56273	3200
12316	3500
56274	1000
12319	3000
12320	1250
56275	1900
12323	12700
12324	25250
12626	9833
12325	1000
12326	6550
56276	2750
12627	900
12628	500
12328	1250
12332	18800
12632	700
12336	500
56277	5000
12338	500
12339	3805
12637	2750
12341	850
56278	3700
12342	1000
56279	2000
12344	5000
12638	1450
12345	6750
12346	1000
12640	11276
56280	3450
12643	12000
56281	200
12644	250
12348	3700
56282	1000
55509	5950
12353	5050
12354	58200
12652	3050
56283	10250
12654	4000
56284	1900
12360	250
12361	32100
12362	500
12363	2250
12656	2800
12365	500
12368	1000
12376	70000
12663	1000
9729	3750
56285	1000
56286	700
56287	1000
12405	500
12679	500
12407	22000
56288	39000
12680	2100
56289	500
12681	500
12415	4000
12683	650
55849	95813
56290	2250
12687	1000
56291	17500
56292	400
12432	21550
12433	3000
12435	6400
56293	4000
12438	17225
12440	19550
12443	1000
12452	1500
12453	450
12456	500
56294	500
12459	1500
12462	15625
12464	2000
12465	11500
9731	12250
56295	5500
12466	59000
12705	1750
56296	22750
12469	12500
56297	2000
12470	66000
56298	4000
12471	3500
12708	11350
12472	38000
55581	38583
12709	200
56299	3000
12474	9000
12711	250
12475	14500
[truncated: 7,346 more rows]

## Sheet: democrat party 2000
date	entity_id	Amount
1999-01-04	55778	400
1999-01-07	1490	-12000
1999-01-08	42699	1000
1999-01-08	56881	250
1999-01-08	56427	500
1999-01-11	4112	500
1999-01-11	55738	1000
1999-01-12	9423	250
1999-01-13	24770	-6000
1999-01-15	24770	10000
1999-01-15	55459	20000
1999-01-19	55588	500
1999-01-20	55974	250
1999-01-21	55943	200
1999-01-21	55592	250
1999-01-21	23272	250
1999-01-22	5185	400
1999-01-22	55766	250
1999-01-25	39025	300
1999-01-25	57368	10000
1999-01-25	39658	500
1999-01-26	58762	1000
1999-01-26	57119	250
1999-01-26	56939	500
1999-01-26	58046	500
1999-01-27	55621	2000
1999-01-28	3642	500
1999-01-28	58421	1000
1999-01-29	26437	5000
1999-01-29	8278	10000
1999-01-29	55985	1000
1999-01-29	55492	5000
1999-01-29	58854	5000
1999-02-01	25684	500
1999-02-02	55751	10000
1999-02-02	12617	500
1999-02-02	25387	10000
1999-02-03	55646	20000
1999-02-03	24169	10000
1999-02-04	19378	10000
1999-02-04	19378	-10000
1999-02-04	23812	20000
1999-02-04	33600	1000
1999-02-05	25330	20000
1999-02-05	37409	225
1999-02-08	3154	2000
1999-02-08	4569	20000
1999-02-08	58590	1000
1999-02-08	56198	500
1999-02-08	360	500
1999-02-08	55587	20000
1999-02-08	51489	250
1999-02-08	56436	250
1999-02-09	56967	5250
1999-02-09	24495	500
1999-02-09	57422	5000
1999-02-09	52931	250
1999-02-09	23450	250
1999-02-09	46693	250
1999-02-09	50363	250
1999-02-10	56227	250
1999-02-10	56086	2500
1999-02-10	55660	20000
1999-02-10	55460	2000
1999-02-10	32443	1000
1999-02-11	57665	3333
1999-02-11	40174	600
1999-02-12	55447	5000
1999-02-12	34882	300
1999-02-12	25339	5000
1999-02-12	55836	200
1999-02-16	56894	1000
1999-02-17	5287	-7500
1999-02-18	55590	9250
1999-02-18	41293	225
1999-02-18	55589	10000
1999-02-18	56427	250
1999-02-22	56199	2500
1999-02-22	7444	1000
1999-02-22	56135	600
1999-02-23	55514	300
1999-02-24	55627	3000
1999-02-24	59596	250
1999-02-24	40229	250
1999-02-24	56113	3000
1999-02-25	5078	500
1999-02-25	57204	-3750
1999-02-26	57021	1000
1999-02-26	32426	1000
1999-02-26	55597	1000
1999-03-01	24844	1000
1999-03-02	55974	250
1999-03-05	19328	5000
1999-03-05	55535	500
1999-03-05	56196	300
1999-03-08	4415	5000
1999-03-09	55840	500
1999-03-09	55463	1000
1999-03-10	49748	1000
1999-03-12	50245	1250
1999-03-15	57455	1000
1999-03-16	33136	5000
1999-03-17	38808	1000
1999-03-17	55891	500
1999-03-17	518	1000
1999-03-18	56114	1000
1999-03-18	2394	2500
1999-03-19	58592	300
1999-03-19	19380	500
1999-03-19	55736	300
1999-03-22	51662	7500
1999-03-22	5089	2000
1999-03-23	56049	10000
1999-03-23	56124	250
1999-03-24	19816	250
1999-03-24	58625	500
1999-03-25	59355	200
1999-03-31	55778	500
1999-04-01	55793	20000
1999-04-01	57418	300
1999-04-06	9574	250
1999-04-06	19519	20000
1999-04-06	33000	1000
1999-04-07	58999	500
1999-04-07	58763	500
1999-04-08	59151	200
1999-04-08	55716	20000
1999-04-08	56172	5000
1999-04-08	55771	1000
1999-04-09	56053	300
1999-04-09	55798	500
1999-04-12	55736	300
1999-04-12	2394	1000
1999-04-14	56186	500
1999-04-18	2704	500
1999-04-19	59151	300
1999-04-19	10227	1000
1999-04-20	56900	12500
1999-04-21	24121	20000
1999-04-21	17304	1000
1999-04-21	55449	1000
1999-04-21	278	5000
1999-04-22	55778	500
1999-04-23	1237	2000
1999-04-27	35921	1000
1999-04-27	32890	1000
1999-04-28	24682	250
1999-04-29	59597	1000
1999-04-30	59598	250
1999-05-03	56197	1500
1999-05-03	35389	20000
1999-05-05	36294	1500
1999-05-05	56165	1000
1999-05-06	50245	4000
1999-05-11	12814	20000
1999-05-11	3960	10000
1999-05-13	55647	20000
1999-05-13	55851	20000
1999-05-13	39014	5000
1999-05-13	55858	5000
1999-05-14	33136	15000
1999-05-17	55814	1000
1999-05-17	39018	10000
1999-05-17	55731	1000
1999-05-19	58582	500
1999-05-20	19378	10000
1999-05-20	55604	12500
1999-05-20	52881	12500
1999-05-20	50457	10000
1999-05-21	58763	500
1999-05-21	1240	5000
1999-05-21	1066	10000
1999-05-21	35898	5000
1999-05-24	37462	10000
1999-05-24	3959	10000
1999-05-24	54251	10000
1999-05-27	12770	10000
1999-05-27	59355	200
1999-05-27	5470	10000
1999-05-27	840	20000
1999-05-27	56491	10000
1999-06-01	58880	300
1999-06-04	24076	12500
1999-06-04	52921	5000
1999-06-07	59178	250
1999-06-07	59178	250
1999-06-08	55943	1000
1999-06-09	24031	20000
1999-06-10	55457	12500
1999-06-10	55533	12500
1999-06-10	56021	5000
1999-06-10	33079	10000
1999-06-15	39014	15000
1999-06-15	55622	2500
1999-06-15	55792	5000
1999-06-15	57203	2500
1999-06-16	7763	2000
1999-06-16	12617	300
1999-06-16	19810	2000
1999-06-16	3963	10000
1999-06-16	55123	10000
1999-06-16	53839	10000
1999-06-17	55770	2000
1999-06-17	57204	2500
1999-06-17	55836	200
1999-06-17	55892	2500
1999-06-17	55865	5000
1999-06-18	37512	10000
1999-06-18	23363	1000
1999-06-21	9736	5000
1999-06-21	55864	2500
1999-06-22	55674	1000
1999-06-23	40227	250
1999-06-23	10869	2500
1999-06-24	2704	500
1999-06-25	59599	1250
1999-06-28	55523	1000
1999-06-30	17304	250
1999-06-30	55463	2000
1999-06-30	55486	10000
1999-06-30	55891	1000
1999-07-01	55778	1000
1999-07-02	55450	1250
1999-07-06	35162	10000
1999-07-08	55470	10000
1999-07-09	30125	2500
1999-07-09	5772	200
1999-07-12	55469	5000
1999-07-12	15611	500
1999-07-12	55974	250
1999-07-13	10869	1000
1999-07-20	59178	500
1999-07-22	1602	1800
1999-07-22	25684	500
1999-07-22	17034	5000
1999-07-30	56100	5000
1999-08-02	55956	2500
1999-08-05	6787	5000
1999-08-10	56021	-5000
1999-08-11	59600	300
1999-08-17	56436	250
1999-08-19	24245	5000
1999-08-19	59590	1000
1999-08-19	25724	20000
1999-08-20	55778	500
1999-08-23	59601	250
1999-08-24	59602	500
1999-08-24	55604	7500
1999-08-24	59603	15000
1999-08-25	57222	5000
1999-08-25	59604	15000
1999-08-27	32680	250
1999-08-27	56684	500
1999-08-27	57020	7500
1999-08-30	19328	-6500
1999-08-30	18303	2500
1999-08-30	19328	12500
1999-08-31	55621	5000
1999-08-31	57204	17500
1999-08-31	19428	15000
1999-08-31	55486	-10000
1999-09-03	1066	2000
1999-09-07	59598	250
1999-09-09	12471	500
1999-09-10	55589	5000
1999-09-13	19720	500
1999-09-14	807	1000
1999-09-14	59178	500
1999-09-15	55464	20000
1999-09-16	57569	600
1999-09-22	58880	300
1999-09-25	17295	430
1999-09-25	13891	430
1999-09-27	59605	500
1999-09-27	4030	1000
1999-09-27	28419	1000
1999-09-28	3112	1500
1999-09-28	59606	750
1999-09-28	59607	750
1999-09-30	4087	5000
1999-09-30	7849	15000
1999-09-30	7854	10000
1999-09-30	57414	500
1999-09-30	32435	20000
1999-10-04	55560	200
1999-10-04	56881	250
1999-10-08	6276	10000
1999-10-08	1234	20000
1999-10-08	32931	15000
1999-10-08	59177	250
1999-10-08	25387	10000
1999-10-08	9574	200
1999-10-14	24625	7500
1999-10-14	12712	10000
1999-10-14	56191	20000
1999-10-14	55750	10000
1999-10-14	8923	20000
1999-10-14	1580	10000
1999-10-15	56097	5000
1999-10-15	56675	1000
1999-10-16	25684	1000
1999-10-20	34924	500
1999-10-22	59608	7000
1999-10-22	56436	250
1999-10-22	5618	6605
1999-10-25	55927	2000
1999-10-27	55543	10000
1999-10-27	56773	12500
1999-11-01	55736	250
1999-11-03	39025	5000
1999-11-03	55893	10000
1999-11-03	55738	1000
1999-11-03	55977	1000
1999-11-04	55876	250
1999-11-04	58722	1000
1999-11-04	23249	250
1999-11-05	33061	5000
1999-11-05	59609	20000
1999-11-05	18932	218
1999-11-05	59367	5000
1999-11-10	19380	500
1999-11-10	56675	500
1999-11-10	56074	250
1999-11-12	415	1000
1999-11-12	57455	1000
1999-11-17	36530	500
1999-11-17	32890	1000
1999-11-19	55557	1000
1999-11-23	55718	10000
1999-11-23	56940	15000
1999-11-23	55885	12500
1999-11-23	55984	5000
1999-11-24	56165	500
1999-11-29	55661	20000
1999-11-29	57388	20000
1999-11-29	25339	15000
1999-12-03	35534	5000
1999-12-06	55523	1000
1999-12-07	55927	1500
1999-12-08	56675	10000
1999-12-09	55469	10000
1999-12-15	33136	-15000
1999-12-15	23262	1000
1999-12-15	55730	2000
1999-12-20	5772	200
1999-12-20	55560	200
1999-12-23	12729	20000
1999-12-23	56193	200
1999-12-23	24224	10000
1999-12-23	58763	500
1999-12-27	59159	1000
1999-12-27	56114	1000
1999-12-31	55652	5000
1999-12-31	55948	200
1999-12-31	57562	10000
1999-12-31	25568	1000
1999-12-31	56192	500
1999-12-31	55438	1000
1999-12-31	1066	2000
1999-12-31	56197	5000
1999-12-31	55614	2500
1999-12-31	59610	200
1999-12-31	55483	2000
2000-01-10	40	2500
2000-01-11	34707	20000
2000-01-12	22631	5000
2000-01-13	23272	250
2000-01-13	5185	400
2000-01-13	55450	5000
2000-01-18	57390	250
2000-01-18	4112	500
2000-01-20	55695	5372
2000-01-21	58625	300
2000-01-21	55778	500
2000-01-21	55944	10000
2000-01-24	59465	5000
2000-01-24	55836	200
2000-01-24	58582	5000
2000-01-24	55778	1000
2000-01-24	46438	500
2000-01-25	19816	250
2000-01-27	25208	5000
2000-01-27	55518	500
2000-01-27	20072	10000
2000-01-27	55646	20000
2000-01-27	23944	5000
2000-01-31	37409	225
2000-01-31	19366	6000
2000-01-31	56113	2500
2000-02-01	57414	200
2000-02-04	5078	500
2000-02-07	58706	500
2000-02-07	33875	2000
2000-02-09	55885	-12500
2000-02-09	56165	5000
2000-02-10	55974	250
2000-02-14	24031	-7000
2000-02-14	55836	200
2000-02-14	57414	200
2000-02-14	58584	500
2000-02-14	50457	-5000
2000-02-16	46438	400
2000-02-17	58421	1000
2000-02-18	58966	250
2000-02-22	55736	500
2000-02-24	59590	1000
2000-02-24	12729	-20000
2000-02-25	59611	500
2000-02-28	58999	500
2000-02-29	55851	10000
2000-02-29	57414	200
2000-03-02	59339	400
2000-03-02	59598	1000
2000-03-06	50821	750
2000-03-07	55700	5000
2000-03-07	57420	10000
2000-03-08	55531	5000
2000-03-08	32383	20000
2000-03-10	34924	500
2000-03-10	33061	15000
2000-03-10	55438	5000
2000-03-13	58625	1000
2000-03-14	59610	300
2000-03-14	56894	1000
2000-03-14	57574	5000
2000-03-14	7491	20000
2000-03-15	59612	20000
2000-03-17	3932	20000
2000-03-17	32997	250
2000-03-17	4678	500
2000-03-20	55944	500
2000-03-20	56002	15000
2000-03-20	55736	1000
2000-03-20	55516	500
2000-03-21	33590	5000
2000-03-21	2291	15000
2000-03-21	24121	10000
2000-03-21	32664	250
2000-03-22	46490	250
2000-03-22	23707	1500
2000-03-22	55118	250
2000-03-22	23707	1500
2000-03-22	55686	250
2000-03-23	39638	500
2000-03-24	55929	10000
2000-03-28	55927	1000
2000-03-28	9574	350
2000-03-28	32956	2000
2000-03-30	55463	5000
2000-03-30	55793	-10000
2000-03-30	55623	2500
2000-03-31	35679	12000
2000-03-31	55716	20000
2000-03-31	34722	20000
2000-03-31	55507	10000
2000-03-31	19734	17000
2000-03-31	20003	20000
2000-03-31	55575	20000
2000-03-31	55750	20000
2000-03-31	57657	5000
2000-03-31	23396	1000
2000-03-31	55447	5000
2000-03-31	55469	5000
2000-03-31	840	20000
2000-03-31	23113	10000
2000-03-31	12440	500
2000-03-31	23213	1000
2000-03-31	30087	17500
2000-03-31	9736	10000
2000-03-31	57203	10000
2000-03-31	32993	10000
2000-03-31	55505	20000
2000-03-31	59243	10000
2000-03-31	56021	20000
2000-03-31	51638	17500
2000-03-31	1602	1500
2000-03-31	55438	2500
2000-04-02	24636	2500
2000-04-05	57414	500
2000-04-06	33538	1000
2000-04-06	2291	-15000
2000-04-10	59151	1000
2000-04-12	59253	3000
2000-04-17	32426	10000
2000-04-17	56165	1000
2000-04-17	55944	5000
2000-04-17	15615	10000
2000-04-17	32930	5000
2000-04-17	56134	10000
2000-04-18	55918	250
2000-04-18	2121	3000
2000-04-18	1390	20000
2000-04-19	59613	5000
2000-04-24	57455	10000
2000-04-24	55675	15000
2000-04-25	58023	250
2000-04-26	59614	200
2000-04-26	55749	1000
2000-04-27	56536	10000
2000-04-27	19328	5000
2000-04-27	56967	5000
2000-04-28	32664	250
2000-04-28	46620	1000
2000-04-28	57424	5000
2000-04-28	56686	15000
2000-04-28	55714	10000
2000-04-28	32443	5000
2000-04-28	40381	20000
2000-04-28	55446	1000
2000-04-28	55647	15000
2000-04-28	35639	1000
2000-04-28	32473	1000
2000-04-28	33157	20000
2000-04-28	23331	1000
2000-04-28	37317	2000
2000-04-28	55660	15000
2000-04-28	55771	250
2000-04-28	23726	10000
2000-04-28	57032	20000
2000-04-28	5689	10000
2000-04-28	55966	1000
2000-04-28	5682	20000
2000-04-28	57705	5000
2000-04-28	55451	1000
2000-04-28	57119	3000
2000-04-28	56770	20000
2000-04-28	5539	1000
2000-05-01	58763	1000
2000-05-02	56990	1000
2000-05-02	46688	20000
2000-05-03	59615	20000
2000-05-03	50994	20000
2000-05-03	59590	15000
2000-05-04	55876	5000
2000-05-04	55847	2000
2000-05-05	151	1000
2000-05-05	55481	1000
2000-05-09	57904	5000
2000-05-09	56102	5000
2000-05-09	55873	5000
2000-05-09	14242	2500
2000-05-10	32685	15000
2000-05-10	59459	1000
2000-05-10	1066	2000
2000-05-10	34317	20000
2000-05-10	55927	4000
2000-05-10	58950	200
2000-05-10	22616	20000
2000-05-10	55778	500
2000-05-10	58762	2500
2000-05-11	55974	250
2000-05-12	55836	200
2000-05-12	10869	500
2000-05-12	55998	1000
2000-05-12	36158	2000
2000-05-12	55479	1000
2000-05-12	1912	3000
2000-05-12	513	1000
2000-05-12	34801	2000
2000-05-12	34939	15000
2000-05-15	23704	20000
2000-05-16	55516	1000
2000-05-16	56198	500
2000-05-17	59616	500
2000-05-17	55514	500
2000-05-18	34801	2000
2000-05-18	5772	250
2000-05-18	8245	12500
2000-05-18	34075	5000
2000-05-18	33716	10000
2000-05-18	14409	500
2000-05-18	18026	200
2000-05-18	5277	10000
2000-05-18	57011	20000
2000-05-19	35389	20000
2000-05-19	59178	500
2000-05-19	59616	500
2000-05-19	55457	5000
2000-05-22	52881	12500
2000-05-23	7327	5000
2000-05-23	14162	300
2000-05-23	59617	5000
2000-05-23	56020	250
2000-05-24	55448	10000
2000-05-24	55483	1000
2000-05-24	15061	500
2000-05-24	59178	250
2000-05-24	59178	250
2000-05-24	59356	5000
2000-05-24	56503	10000
2000-05-25	57254	10000
2000-05-25	54251	5000
2000-05-26	25497	20000
2000-05-26	58880	450
2000-05-26	37840	5000
2000-05-30	19734	-1000
2000-05-30	19649	5000
2000-05-30	3642	500
2000-05-30	42828	500
2000-05-31	16472	2500
2000-05-31	13738	1000
2000-05-31	2091	500
2000-06-02	5772	200
2000-06-05	55463	5000
2000-06-05	59610	200
2000-06-09	55543	15000
2000-06-09	55475	1000
2000-06-09	55622	10000
2000-06-09	32918	5000
2000-06-12	56187	20000
2000-06-12	56804	300
2000-06-13	23480	1000
2000-06-13	55946	1000
2000-06-14	59618	500
2000-06-14	22774	20000
2000-06-15	58584	5000
2000-06-15	22950	20000
2000-06-15	56427	500
2000-06-16	59619	1000
2000-06-16	57829	20000
2000-06-16	56389	12500
2000-06-16	55701	1000
2000-06-16	55741	20000
2000-06-19	55442	5000
2000-06-19	15061	1000
2000-06-19	56906	500
2000-06-20	56193	200
2000-06-22	59611	1000
2000-06-22	56197	2000
2000-06-22	57414	500
2000-06-23	58888	225
2000-06-26	49973	10000
2000-06-26	58999	500
2000-06-26	26332	12500
2000-06-26	6061	1000
2000-06-26	56868	1000
2000-06-26	55996	12500
2000-06-26	56001	1000
2000-06-26	6546	10000
2000-06-26	56940	10000
2000-06-26	33355	5000
2000-06-26	39019	20000
2000-06-26	14187	1000
2000-06-26	57861	500
2000-06-26	14185	1000
2000-06-26	5132	10000
2000-06-26	32297	10000
2000-06-27	19733	250
2000-06-27	32758	10000
2000-06-27	19379	20000
2000-06-27	59620	12500
2000-06-28	56103	14000
2000-06-28	55494	10000
2000-06-28	56808	1250
2000-06-28	59621	700
2000-06-28	29579	1000
2000-06-29	59622	20000
2000-06-29	59623	1000
2000-06-29	56758	1000
2000-06-30	19603	1000
2000-06-30	55532	5000
2000-06-30	18409	1000
2000-06-30	5327	10000
2000-06-30	59624	2000
2000-06-30	37462	10000
2000-06-30	5292	10000
2000-06-30	56044	2500
2000-06-30	18249	1000
2000-06-30	58368	20000
2000-06-30	55911	10000
2000-06-30	55868	1000
2000-06-30	7571	2500
2000-06-30	4432	10000
2000-06-30	55438	4000
2000-06-30	55436	10000
2000-06-30	24935	20000
2000-06-30	34801	20000
2000-06-30	3959	10000
2000-06-30	7733	10000
2000-06-30	46626	10000
2000-06-30	19602	5000
2000-06-30	46751	4000
2000-06-30	4553	5000
2000-06-30	50445	1000
2000-06-30	55769	10000
2000-06-30	59045	6000
2000-06-30	56192	1000
2000-06-30	56491	5000
2000-06-30	56540	500
2000-06-30	27111	1000
2000-06-30	56076	250
2000-06-30	14195	1000
2000-06-30	22867	1000
2000-06-30	25781	1000
2000-06-30	57702	2000
2000-06-30	2154	1000
2000-06-30	1217	10000
2000-06-30	2154	1000
2000-06-30	8565	5000
2000-06-30	22617	12500
2000-06-30	57795	250
2000-06-30	1427	5000
2000-06-30	56470	250
2000-06-30	41758	500
2000-06-30	55463	5000
2000-06-30	23479	5000
2000-06-30	17980	250
2000-07-01	12354	279
2000-07-05	59384	250
2000-07-07	55552	5000
2000-07-07	15061	5000
2000-07-10	17462	200
2000-07-10	58605	20000
2000-07-10	59465	5000
2000-07-10	55819	2000
2000-07-10	55851	10000
2000-07-10	32111	20000
2000-07-11	57702	-2000
2000-07-11	55736	250
2000-07-11	22496	10000
2000-07-11	25815	1000
2000-07-12	9676	1000
2000-07-12	59613	2500
2000-07-12	9676	1000
2000-07-12	59613	2500
2000-07-12	2634	1000
2000-07-13	56114	1000
2000-07-13	58597	20000
2000-07-13	59419	500
2000-07-14	19720	250
2000-07-14	55798	700
2000-07-14	19646	250
2000-07-17	55927	1000
2000-07-17	57702	2000
2000-07-17	14626	1000
2000-07-18	1106	250
2000-07-18	56193	300
2000-07-18	30082	1000
2000-07-20	55770	1000
2000-07-20	7763	1000
2000-07-20	59459	250
2000-07-20	55522	5000
2000-07-20	38314	9000
2000-07-20	2908	7500
2000-07-20	57904	10000
2000-07-20	1096	2000
2000-07-20	29439	5000
2000-07-20	55792	1000
2000-07-20	28407	2500
2000-07-20	54281	200
2000-07-21	59600	200
2000-07-21	56647	10000
2000-07-24	33585	18000
2000-07-24	40174	500
2000-07-24	19810	1000
2000-07-24	59259	200
2000-07-25	17410	1000
2000-07-25	35147	20000
2000-07-26	1912	350
2000-07-26	32664	500
2000-07-26	11161	500
2000-07-26	55738	1000
2000-07-26	17034	10000
2000-07-27	59625	2500
2000-07-27	22227	5000
2000-07-28	57756	500
2000-07-28	55115	750
2000-07-28	34718	1000
2000-07-28	23478	1000
2000-07-28	34754	20000
2000-07-31	34936	500
2000-07-31	12740	10000
2000-07-31	55872	10000
2000-07-31	19810	1000
2000-07-31	59626	300
2000-07-31	55442	2000
2000-07-31	56113	500
2000-07-31	55770	1000
2000-07-31	1321	10000
2000-07-31	23860	20000
2000-07-31	7763	1000
2000-07-31	22774	5000
2000-07-31	56006	10000
2000-07-31	55463	1000
2000-07-31	56083	10000
2000-07-31	53347	5000
2000-07-31	878	5000
2000-08-01	55518	500
2000-08-01	46636	2000
2000-08-02	57513	200
2000-08-02	59627	10000
2000-08-02	55974	250
2000-08-02	56308	20000
2000-08-03	56647	10000
2000-08-03	56198	2000
2000-08-03	24224	10000
2000-08-03	5772	250
2000-08-04	56657	5000
2000-08-04	59045	2000
2000-08-04	55736	250
2000-08-04	24023	200
2000-08-07	41938	500
2000-08-07	18789	1000
2000-08-07	56804	300
2000-08-07	58729	1000
2000-08-07	59188	1000
2000-08-07	56084	1000
2000-08-07	53046	500
2000-08-08	55900	1000
2000-08-08	59628	500
2000-08-08	58773	300
2000-08-08	56990	2000
2000-08-08	56404	300
2000-08-09	6986	1000
2000-08-09	56198	2000
2000-08-09	56166	250
2000-08-09	57203	2000
2000-08-09	59465	2000
2000-08-09	24167	300
2000-08-09	55614	5000
2000-08-09	55743	250
2000-08-10	15458	5000
2000-08-10	11718	300
2000-08-10	34479	500
2000-08-10	55777	2000
2000-08-10	58051	500
2000-08-10	59127	250
2000-08-10	13746	2000
2000-08-10	56186	1000
2000-08-10	56165	2000
2000-08-10	56166	334
2000-08-10	53839	2000
2000-08-10	55967	20000
2000-08-11	59325	300
2000-08-11	58592	300
2000-08-11	55504	300
2000-08-11	12118	300
2000-08-11	57414	500
2000-08-11	19361	300
2000-08-11	56130	2000
2000-08-11	40	2000
2000-08-11	55627	250
2000-08-11	55798	500
2000-08-11	25518	250
2000-08-14	55724	12000
2000-08-14	42290	500
2000-08-14	56772	4000
2000-08-14	32886	12000
2000-08-14	52949	10000
2000-08-14	32520	5000
2000-08-14	59300	200
2000-08-14	57222	5000
2000-08-14	59629	20000
2000-08-14	59630	10000
2000-08-14	25724	10000
2000-08-14	59631	20000
2000-08-14	49986	10000
2000-08-14	25169	10000
2000-08-14	55621	5000
2000-08-14	33635	5000
2000-08-14	7308	5000
2000-08-15	55604	7500
2000-08-15	16161	1000
2000-08-15	25326	500
2000-08-15	55893	5000
2000-08-15	224	2000
2000-08-15	17304	1000
2000-08-15	56501	500
2000-08-15	35211	5000
2000-08-15	58327	3000
2000-08-15	19463	500
2000-08-15	55486	2000
2000-08-15	46649	1000
2000-08-15	55471	2000
2000-08-15	17826	250
2000-08-15	19505	2000
2000-08-15	56067	300
2000-08-15	55701	250
2000-08-15	24751	300
2000-08-15	57119	250
2000-08-15	59632	5000
2000-08-15	19903	5000
2000-08-15	22884	500
2000-08-15	19505	2000
2000-08-15	56193	200
2000-08-15	55469	200
2000-08-16	58763	1000
2000-08-16	9677	500
2000-08-16	56057	300
2000-08-16	32928	250
2000-08-16	12909	500
2000-08-16	55469	2000
2000-08-16	19817	1000
2000-08-16	39301	250
2000-08-17	49415	300
2000-08-17	59633	1000
2000-08-17	23619	10000
2000-08-17	56710	12500
2000-08-17	59633	1000
2000-08-17	33314	10000
2000-08-17	58019	10000
2000-08-17	56000	6500
2000-08-17	59633	1000
2000-08-17	55778	500
2000-08-18	58638	1000
2000-08-18	55766	250
2000-08-18	19680	1000
2000-08-21	56053	300
2000-08-21	56634	5000
2000-08-21	42828	500
2000-08-21	55514	200
2000-08-21	55514	200
2000-08-21	7327	7000
2000-08-21	55918	2000
2000-08-22	58478	20000
2000-08-22	57726	500
2000-08-22	55717	20000
2000-08-22	39025	1000
2000-08-22	11243	2000
2000-08-22	24751	300
2000-08-22	39466	250
2000-08-22	23616	200
2000-08-22	24866	5000
2000-08-23	55869	5000
2000-08-23	14275	1000
2000-08-23	57479	250
2000-08-23	14032	2000
2000-08-23	56691	200
2000-08-23	39909	200
2000-08-23	59634	1000
2000-08-23	40285	2000
2000-08-23	55565	1000
2000-08-23	55441	4000
2000-08-23	23812	3000
2000-08-23	55493	1000
2000-08-23	58999	2000
2000-08-23	56105	1000
2000-08-24	55450	2000
2000-08-24	32403	10000
2000-08-24	12316	1000
2000-08-24	55767	5000
2000-08-24	55574	1000
2000-08-24	39014	1000
2000-08-24	16055	1000
2000-08-24	59635	1000
2000-08-24	55583	1000
2000-08-25	53454	1000
2000-08-25	11227	1000
2000-08-25	56900	12000
2000-08-25	1427	6000
2000-08-25	33314	1000
2000-08-25	57934	3000
2000-08-25	55516	1000
2000-08-25	12617	300
2000-08-25	55731	2000
2000-08-28	12119	2000
2000-08-28	34924	500
2000-08-28	59636	5000
2000-08-28	34509	15000
2000-08-28	34950	2000
2000-08-28	32981	2000
2000-08-28	32981	2000
2000-08-28	1	250
2000-08-28	56109	20000
2000-08-28	55720	1000
2000-08-28	51638	2000
2000-08-28	2678	4000
2000-08-28	55790	500
2000-08-28	55719	10000
2000-08-28	19505	2000
2000-08-28	39658	15000
2000-08-28	59188	9000
2000-08-28	52121	1000
2000-08-28	5132	5000
2000-08-28	55678	1000
2000-08-28	23363	1000
2000-08-28	19903	5000
2000-08-28	54418	1500
2000-08-28	19380	2500
2000-08-28	55892	10000
2000-08-28	59637	250
2000-08-28	55482	2000
2000-08-28	58539	10000
2000-08-28	55678	1000
2000-08-29	56745	2000
2000-08-29	33571	5000
2000-08-29	56084	1000
2000-08-29	50445	5000
2000-08-29	13077	1000
2000-08-29	34562	5000
2000-08-29	56424	500
2000-08-29	24560	12000
2000-08-29	55690	1000
2000-08-29	14570	1000
2000-08-29	59418	5000
2000-08-29	54144	5000
2000-08-29	55968	7000
2000-08-29	56073	10000
2000-08-29	55921	500
2000-08-29	56988	10000
2000-08-30	12455	200
2000-08-30	57529	15000
2000-08-30	33231	500
2000-08-30	55978	250
2000-08-30	55616	1000
2000-08-30	58592	300
2000-08-30	52872	1000
2000-08-30	59604	10000
2000-08-30	19816	250
2000-08-30	56023	2000
2000-08-30	19700	18000
2000-08-31	57455	2000
2000-08-31	23210	2500
2000-08-31	17766	1000
2000-08-31	13267	10000
2000-08-31	56214	300
2000-08-31	4553	5000
2000-08-31	56176	1000
2000-08-31	56114	1000
2000-08-31	55720	500
2000-08-31	12966	1000
2000-08-31	24023	200
2000-08-31	37165	20000
2000-08-31	25337	20000
2000-08-31	58112	1000
2000-08-31	59638	8750
2000-08-31	36162	1000
2000-08-31	33000	1000
2000-08-31	37156	5000
2000-09-05	22147	1800
2000-09-05	55452	1000
2000-09-05	59639	200
2000-09-05	59338	2000
2000-09-05	16905	2000
2000-09-05	59640	300
2000-09-05	11586	5000
2000-09-05	55696	2000
2000-09-06	25340	1000
2000-09-06	55969	5000
2000-09-06	24055	2500
2000-09-06	55872	10000
2000-09-06	39010	1000
2000-09-06	32473	10000
2000-09-06	53530	200
2000-09-06	33538	10000
2000-09-06	24770	5000
2000-09-06	55711	1000
2000-09-06	57028	5000
2000-09-07	34511	10000
2000-09-07	19354	200
2000-09-07	56214	250
2000-09-07	564	5000
2000-09-07	46707	1000
2000-09-07	59641	218
2000-09-08	23707	1000
2000-09-08	55568	10000
2000-09-08	23707	1000
2000-09-08	57766	10000
2000-09-08	19357	5000
2000-09-08	57455	5000
2000-09-08	19786	10000
2000-09-08	40196	200
2000-09-08	59642	10000
2000-09-08	23396	5000
2000-09-08	56043	10000
2000-09-11	55597	1000
2000-09-11	33571	10000
2000-09-11	12713	5000
2000-09-11	56157	5000
2000-09-11	55497	20000
2000-09-11	55964	10000
2000-09-11	20055	10000
2000-09-11	55473	10000
2000-09-11	55711	1000
2000-09-11	59643	250
2000-09-11	59644	20000
2000-09-11	59645	500
2000-09-11	57146	500
2000-09-11	12726	5000
2000-09-12	56193	1000
2000-09-12	59646	200
2000-09-12	55892	5000
2000-09-12	55115	750
2000-09-12	58957	10000
2000-09-12	55927	2000
2000-09-12	32740	200
2000-09-13	5089	2000
2000-09-13	23070	1000
2000-09-13	55605	200
2000-09-13	51526	250
2000-09-13	33153	200
2000-09-13	12770	2000
2000-09-13	15681	600
2000-09-13	59637	200
2000-09-13	59647	200
2000-09-14	59327	2000
2000-09-14	56471	500
2000-09-14	33329	10000
2000-09-14	56206	1000
2000-09-14	1427	7000
2000-09-14	33329	10000
2000-09-14	33173	5000
2000-09-14	58592	300
2000-09-14	55466	10000
2000-09-14	39887	500
2000-09-14	14957	1000
2000-09-14	58706	300
2000-09-14	55800	2000
2000-09-14	59327	7000
2000-09-14	56424	500
2000-09-14	56995	500
2000-09-15	10207	5000
2000-09-15	11292	5000
2000-09-15	58935	10000
2000-09-15	547	10000
2000-09-15	37409	200
2000-09-15	36419	2500
2000-09-15	59648	500
2000-09-15	40175	5000
2000-09-15	40168	1000
2000-09-15	10207	5000
2000-09-15	42637	500
2000-09-15	56157	5000
2000-09-15	57419	5000
2000-09-15	57665	10000
2000-09-15	19805	5000
2000-09-15	17203	1000
2000-09-15	56975	10000
2000-09-15	20551	1500
2000-09-15	23222	10000
2000-09-15	55735	600
2000-09-15	56646	10000
2000-09-18	24088	10000
2000-09-18	1602	1000
2000-09-18	32443	10000
2000-09-18	57318	1000
2000-09-18	53602	2000
2000-09-18	281	1000
2000-09-18	38704	500
2000-09-18	58641	5000
2000-09-18	38704	500
2000-09-18	5689	5000
2000-09-18	55522	5000
2000-09-18	24023	200
2000-09-18	38425	1000
2000-09-18	58854	5000
2000-09-18	58854	5000
2000-09-18	55534	10000
2000-09-18	32422	5000
2000-09-18	55446	2000
2000-09-18	3154	2000
2000-09-18	768	10000
2000-09-18	34503	2000
2000-09-18	25335	2000
2000-09-18	58363	5000
2000-09-18	55510	10000
2000-09-19	5021	1000
2000-09-19	3887	1000
2000-09-19	57479	500
2000-09-19	55891	4203
2000-09-19	2634	5000
2000-09-19	423	1000
2000-09-19	56371	500
2000-09-19	4112	500
2000-09-19	22821	1000
2000-09-19	29571	1000
2000-09-20	19931	10000
2000-09-20	59649	1000
2000-09-20	55947	10000
2000-09-20	55810	1000
2000-09-20	12435	1000
2000-09-20	59611	1500
2000-09-20	56310	20000
2000-09-20	59399	20000
2000-09-20	55835	9000
2000-09-21	24116	20000
2000-09-21	7306	2500
2000-09-21	58497	2000
2000-09-21	50337	1250
2000-09-21	55985	1000
2000-09-21	57421	1000
2000-09-21	19652	2000
2000-09-21	3827	250
2000-09-21	58759	1200
2000-09-21	56896	1000
2000-09-21	59650	250
2000-09-21	5276	20000
2000-09-21	35827	1000
2000-09-21	32529	1000
2000-09-21	26329	2000
2000-09-21	57893	10000
2000-09-21	55902	2500
2000-09-21	58929	250
2000-09-21	34776	1250
2000-09-21	53706	3000
2000-09-21	55558	1000
2000-09-21	55577	10000
2000-09-21	59417	1250
2000-09-21	56059	2000
2000-09-21	59651	250
2000-09-21	55709	20000
2000-09-21	19413	500
2000-09-21	23678	5000
2000-09-21	2318	1000
2000-09-21	55050	1000
2000-09-21	56958	1000
2000-09-21	30093	500
2000-09-21	55753	20000
2000-09-21	33568	20000
2000-09-21	23678	5000
2000-09-22	12775	2500
2000-09-22	56370	1000
2000-09-22	33590	5000
2000-09-22	36671	1000
2000-09-22	55588	1000
2000-09-22	55588	1000
2000-09-22	40558	250
2000-09-22	33464	5000
2000-09-22	33464	5000
2000-09-22	55472	20000
2000-09-22	59652	1000
2000-09-22	59652	1000
2000-09-22	38055	250
2000-09-22	55452	10000
2000-09-22	59653	1000
2000-09-22	36197	5000
2000-09-22	55873	10000
2000-09-22	288	5000
2000-09-22	23710	1000
2000-09-22	57422	15000
2000-09-22	51649	1000
2000-09-22	23911	10000
2000-09-22	59203	5000
2000-09-22	56652	10000
2000-09-22	51310	5000
2000-09-22	59654	500
2000-09-22	59203	5000
2000-09-22	59655	250
2000-09-22	56667	500
2000-09-22	59654	500
2000-09-22	24317	5000
2000-09-22	679	5000
2000-09-22	34182	1000
2000-09-25	1956	2500
2000-09-25	15567	5000
2000-09-25	55748	200
2000-09-25	59177	1000
2000-09-25	24495	1000
2000-09-25	55808	10000
2000-09-25	59656	250
2000-09-25	56157	5000
2000-09-25	816	4000
2000-09-25	40	5000
2000-09-25	59419	300
2000-09-25	35980	2500
2000-09-25	55489	10000
2000-09-25	55701	5000
2000-09-25	23451	1000
2000-09-25	23003	5000
2000-09-25	36468	300
2000-09-25	55483	2000
2000-09-25	55769	5000
2000-09-25	50395	10000
2000-09-25	7857	10000
2000-09-25	59657	250
2000-09-25	25220	10000
2000-09-25	26510	1000
2000-09-25	26511	1500
2000-09-25	59658	800
2000-09-25	25815	1000
2000-09-25	55736	500
2000-09-25	5323	20000
2000-09-25	24224	2000
2000-09-25	600	5000
2000-09-25	59659	500
2000-09-25	24076	10000
2000-09-25	39393	2000
2000-09-25	19658	2500
2000-09-25	13887	1000
2000-09-25	24751	1000
2000-09-25	55630	5000
2000-09-25	56185	2500
2000-09-25	55797	8000
2000-09-25	11013	1000
2000-09-25	12720	5000
2000-09-25	7327	2000
2000-09-25	12721	10000
2000-09-25	14035	1000
2000-09-25	34158	20000
2000-09-25	35212	500
2000-09-25	33208	1000
2000-09-25	12743	10000
2000-09-25	33195	20000
2000-09-25	57222	2000
2000-09-25	14318	1000
2000-09-25	35636	250
2000-09-25	57399	2500
2000-09-25	34720	10000
2000-09-26	56069	2000
2000-09-26	1673	2000
2000-09-26	55486	5000
2000-09-26	58224	500
2000-09-26	55487	5000
2000-09-26	17764	1000
2000-09-26	23911	10000
2000-09-26	59660	500
2000-09-26	1710	500
2000-09-26	55588	1000
2000-09-26	56565	750
2000-09-26	1675	4000
2000-09-26	6575	3000
2000-09-26	12530	2000
2000-09-26	59661	3000
2000-09-27	56834	12500
2000-09-27	22920	10000
2000-09-27	33605	5000
2000-09-27	56703	5000
2000-09-27	55731	10000
2000-09-27	58980	1000
2000-09-27	56833	12500
2000-09-27	38124	300
2000-09-27	39379	1500
2000-09-27	39379	1500
2000-09-27	6926	20000
2000-09-27	23262	5000
2000-09-27	7727	5000
2000-09-27	57025	12500
2000-09-27	19789	5000
2000-09-27	40462	10000
2000-09-27	55537	7000
2000-09-27	34885	5000
2000-09-27	37156	5000
2000-09-28	40990	2500
2000-09-28	90	200
2000-09-28	57144	2500
2000-09-28	56952	2000
2000-09-28	50082	2000
2000-09-28	59662	1000
2000-09-28	55123	5000
2000-09-28	224	2000
2000-09-28	7306	1000
2000-09-28	28726	2000
2000-09-28	51636	20000
2000-09-28	56981	2500
2000-09-28	58880	450
2000-09-28	55870	5000
2000-09-28	779	2000
2000-09-28	49472	1000
2000-09-29	56158	10000
2000-09-29	23479	10000
2000-09-29	57103	1000
2000-09-29	51465	500
2000-09-29	57144	2500
2000-09-29	34151	10000
2000-09-29	57738	10000
2000-09-29	14195	2000
2000-09-29	19969	2000
2000-09-29	56064	10000
2000-09-29	4826	5000
2000-09-29	32389	10000
2000-09-29	59663	2000
2000-09-29	24321	1000
2000-09-29	55806	1000
2000-09-29	55806	2000
2000-09-29	25496	1000
2000-09-29	20059	2500
2000-09-29	24625	10000
2000-09-29	25316	5000
2000-09-29	55537	10000
2000-09-29	20028	2000
2000-09-29	55833	5000
2000-09-29	145	1000
2000-09-29	33763	5000
2000-09-29	55807	2000
2000-09-29	56092	6000
2000-09-29	16523	10000
2000-09-29	56155	1000
2000-09-29	57119	3000
2000-09-29	55826	10000
2000-09-29	56885	3000
2000-09-29	19700	5000
2000-09-29	59664	200
2000-09-29	59665	10000
2000-09-29	56538	1000
2000-09-29	33329	1000
2000-09-29	59453	200
2000-09-29	57232	5000
2000-09-29	22631	10000
2000-09-29	59661	1000
2000-09-29	58346	2500
2000-09-29	13805	1000
2000-09-29	22601	1000
2000-09-29	648	5000
2000-09-29	2791	10000
2000-09-29	56828	500
2000-09-29	59500	10000
2000-09-29	37192	400
2000-09-29	18789	1000
2000-09-29	648	5000
2000-09-29	34479	1000
2000-09-29	33457	5000
2000-09-29	59666	2000
2000-09-30	56887	2000
2000-09-30	1958	5000
2000-09-30	58997	20000
2000-09-30	55703	5000
2000-09-30	33157	20000
2000-09-30	55933	10000
2000-09-30	25328	10000
2000-09-30	2944	2000
2000-09-30	285	2000
2000-09-30	32911	20000
2000-09-30	26440	10000
2000-09-30	7263	10000
2000-09-30	57086	19000
2000-09-30	8541	1000
2000-09-30	37155	20000
2000-09-30	3794	15000
2000-09-30	55435	10000
2000-09-30	513	1000
2000-09-30	57222	10000
2000-09-30	58600	20000
2000-09-30	36188	5000
2000-09-30	56652	10000
2000-09-30	25316	10000
2000-09-30	10203	3000
2000-09-30	55761	10000
2000-09-30	55988	5000
2000-09-30	59498	2000
2000-09-30	59497	1000
2000-09-30	20032	10000
2000-09-30	59667	5000
2000-09-30	23147	1000
2000-09-30	14242	4000
2000-09-30	23874	20000
2000-09-30	37541	1000
2000-09-30	57759	10000
2000-09-30	3169	10000
2000-09-30	7854	10000
2000-09-30	23674	1000
2000-09-30	55466	5000
2000-09-30	23707	4000
2000-09-30	54420	1000
2000-09-30	57254	5000
2000-09-30	55517	10000
2000-09-30	58965	5000
2000-09-30	55994	5000
2000-09-30	23707	4000
2000-09-30	58161	10000
2000-09-30	34016	10000
2000-09-30	22408	1000
2000-09-30	24123	5000
2000-09-30	57380	10000
2000-09-30	55745	5000
2000-09-30	57132	1000
2000-09-30	10614	5000
2000-09-30	2944	2000
2000-09-30	57222	10000
2000-09-30	19744	2000
2000-09-30	56853	4000
2000-09-30	14242	4000
2000-09-30	56023	5000
2000-10-02	59668	5000
2000-10-02	49436	5000
2000-10-02	56022	5000
2000-10-02	56758	10000
2000-10-02	34154	1000
2000-10-02	23552	5000
2000-10-02	56643	20000
2000-10-02	23683	1000
2000-10-03	33231	1000
2000-10-03	19646	250
2000-10-03	19428	10000
2000-10-03	59105	1000
2000-10-03	56043	1000
2000-10-03	19530	5000
2000-10-03	55803	5000
2000-10-03	804	10000
2000-10-03	59178	500
2000-10-04	55512	1000
2000-10-04	59341	5000
2000-10-04	59178	1000
2000-10-04	55721	5000
2000-10-04	58592	300
2000-10-04	22776	5000
2000-10-04	56215	400
2000-10-04	59669	500
2000-10-04	9968	250
2000-10-04	59601	250
2000-10-05	57058	20000
2000-10-05	57342	1000
2000-10-05	56041	1000
2000-10-05	58789	300
2000-10-05	2643	5000
2000-10-05	57733	1000
2000-10-05	58640	2000
2000-10-05	33465	10000
2000-10-05	55731	5000
2000-10-05	59670	250
2000-10-05	40368	15000
2000-10-05	8081	10000
2000-10-05	59377	1000
2000-10-05	1798	2000
2000-10-05	1802	1000
2000-10-05	2791	-10000
2000-10-06	8163	10000
2000-10-06	40339	5000
2000-10-06	57424	10000
2000-10-06	40309	10000
2000-10-06	25352	10000
2000-10-06	7763	5000
2000-10-06	34307	1000
2000-10-06	55736	500
2000-10-06	55785	5000
2000-10-06	7839	5000
2000-10-06	12749	10000
2000-10-06	56358	5000
2000-10-06	57661	1000
2000-10-06	58999	1000
2000-10-06	51572	500
2000-10-06	55770	5000
2000-10-06	36161	4000
2000-10-06	33039	20000
2000-10-06	56222	200
2000-10-06	58642	2500
2000-10-06	55518	1000
2000-10-06	55773	10000
2000-10-06	55518	500
2000-10-06	58580	10000
2000-10-06	12909	1000
2000-10-06	53928	250
2000-10-09	58987	5000
2000-10-09	55464	20000
2000-10-09	57025	5000
2000-10-09	59288	1000
2000-10-09	17305	1000
2000-10-09	56069	8000
2000-10-09	59671	2000
2000-10-09	55482	10000
2000-10-09	7486	10000
2000-10-09	4636	1000
2000-10-09	57949	5000
2000-10-09	59672	5000
2000-10-09	10869	10000
2000-10-09	55654	5000
2000-10-10	33000	1000
2000-10-10	58722	1000
2000-10-10	55881	250
2000-10-10	59673	1500
2000-10-10	57765	1000
2000-10-10	59674	300
2000-10-10	55836	200
2000-10-10	51946	500
2000-10-10	18907	4000
2000-10-10	53318	500
2000-10-10	55795	1000
2000-10-10	56197	5000
2000-10-10	55475	1000
2000-10-10	57029	500
2000-10-10	59670	300
2000-10-10	55900	750
2000-10-10	57499	1000
2000-10-10	25334	1250
2000-10-10	55686	1000
2000-10-10	3306	1000
2000-10-10	19805	5000
2000-10-10	57435	1000
2000-10-10	34831	250
2000-10-10	7327	2500
2000-10-10	12284	5000
2000-10-10	34765	2000
2000-10-10	22275	1000
2000-10-10	59611	500
2000-10-10	52939	1000
2000-10-10	8081	20000
2000-10-10	57933	500
2000-10-10	5602	4000
2000-10-10	58487	2000
2000-10-10	7857	1000
2000-10-10	59675	400
2000-10-10	56166	250
2000-10-10	15042	1000
2000-10-10	1258	250
2000-10-10	55674	1000
2000-10-10	57847	2000
2000-10-10	50326	2000
2000-10-10	1106	250
2000-10-10	23195	1000
2000-10-10	56881	500
2000-10-10	58119	2000
2000-10-11	59329	500
2000-10-11	40204	245
2000-10-11	56724	500
2000-10-11	5077	500
2000-10-11	57479	200
2000-10-11	59663	1000
2000-10-11	5772	250
2000-10-11	56006	8000
2000-10-12	59676	1000
2000-10-12	24976	1500
2000-10-12	1523	10000
2000-10-12	5741	20000
2000-10-12	683	500
2000-10-12	12816	1000
2000-10-12	54418	1000
2000-10-12	56517	250
2000-10-12	53069	500
2000-10-12	18741	500
2000-10-12	15085	500
2000-10-12	20028	500
2000-10-12	15165	500
2000-10-12	22274	250
2000-10-12	40227	1000
2000-10-12	24652	1000
2000-10-12	57646	1000
2000-10-12	3793	1000
2000-10-12	55651	500
2000-10-12	55776	5000
2000-10-12	1789	1000
2000-10-12	21920	500
2000-10-12	15413	250
2000-10-12	2791	5000
2000-10-12	12920	500
2000-10-12	4166	1000
2000-10-13	19597	1000
2000-10-13	59031	250
2000-10-13	58674	500
2000-10-13	24994	20000
2000-10-13	57243	250
2000-10-13	33388	500
2000-10-13	57751	10000
2000-10-13	36162	16000
2000-10-13	59677	10000
2000-10-13	57722	10000
2000-10-13	55766	250
2000-10-16	807	2000
2000-10-16	14031	1000
2000-10-16	23354	10000
2000-10-16	57923	2000
2000-10-16	57924	3500
2000-10-16	59678	5000
2000-10-16	3942	2000
2000-10-16	5772	1000
2000-10-16	58999	500
2000-10-16	55470	10000
2000-10-16	32297	10000
2000-10-16	56358	10000
2000-10-16	19377	19000
2000-10-16	55814	10000
2000-10-16	55516	500
2000-10-16	57455	3000
2000-10-16	15813	1000
2000-10-16	55498	500
2000-10-16	14033	1000
2000-10-16	59679	1000
2000-10-16	12720	1000
2000-10-16	316	3000
2000-10-16	30085	5000
2000-10-16	24840	10000
2000-10-16	14185	1000
2000-10-16	55647	5000
2000-10-16	56013	5000
2000-10-16	55798	5000
2000-10-16	33573	5000
2000-10-17	59680	1000
2000-10-17	56023	5000
2000-10-17	55602	5000
2000-10-17	58592	300
2000-10-17	5099	1000
2000-10-17	56043	1000
2000-10-17	24023	200
2000-10-17	56881	1000
2000-10-17	2000	12500
2000-10-17	55747	400
2000-10-17	19902	10000
2000-10-17	55969	1000
2000-10-17	1066	10000
2000-10-18	10638	10000
2000-10-18	38807	1000
2000-10-18	1390	-20000
2000-10-18	24585	20000
2000-10-18	19700	-3000
2000-10-18	58979	1000
2000-10-18	57262	10000
2000-10-18	56001	1000
2000-10-18	55854	500
2000-10-18	59681	500
2000-10-18	59573	250
2000-10-18	33567	10000
2000-10-18	58845	5000
2000-10-18	25401	5000
2000-10-18	33329	-1000
2000-10-18	40381	1000
2000-10-18	59500	-10000
2000-10-18	24143	14000
2000-10-18	19357	5000
2000-10-18	57046	20000
2000-10-18	12504	1000
2000-10-18	3959	10000
2000-10-18	37462	10000
2000-10-18	32993	5000
2000-10-18	59410	1000
2000-10-18	6021	250
2000-10-18	55575	-10000
2000-10-18	33153	200
2000-10-19	37105	1000
2000-10-19	22787	5000
2000-10-19	58600	1000
2000-10-19	55535	1000
2000-10-19	59151	307
2000-10-19	56804	300
2000-10-19	23070	1000
2000-10-19	56202	1500
2000-10-19	55596	250
2000-10-19	55948	300
2000-10-20	55974	250
2000-10-20	55885	5000
2000-10-20	13021	1000
2000-10-20	12769	500
2000-10-20	17437	500
2000-10-20	56002	5000
2000-10-20	30055	1000
2000-10-20	36530	2000
2000-10-20	21920	500
2000-10-20	4003	1000
2000-10-20	34306	15000
2000-10-20	35315	4000
2000-10-20	58019	10000
2000-10-20	55749	5000
2000-10-20	29	1000
2000-10-20	19680	1000
2000-10-20	34768	20000
2000-10-20	12345	1000
2000-10-20	55956	1000
2000-10-20	19720	200
2000-10-20	55847	2500
2000-10-20	22621	1500
2000-10-20	18487	1000
2000-10-20	17566	1000
2000-10-20	59682	500
2000-10-20	56062	1000
2000-10-20	32815	20000
2000-10-20	56491	10000
2000-10-20	57935	1000
2000-10-20	53936	2500
2000-10-20	17324	1000
2000-10-20	56491	5000
2000-10-20	56581	1000
2000-10-23	59610	200
2000-10-23	53046	250
2000-10-23	56436	500
2000-10-23	56190	1000
2000-10-23	15044	1000
2000-10-23	19816	1000
2000-10-23	57890	1000
2000-10-23	56887	1000
2000-10-23	55747	400
2000-10-23	56804	600
2000-10-23	59683	250
2000-10-23	59521	4500
2000-10-23	58321	1000
2000-10-23	35589	4000
2000-10-23	55617	750
2000-10-23	33344	2000
2000-10-23	57013	2500
2000-10-23	33737	1000
2000-10-23	59325	1000
2000-10-23	57765	1000
2000-10-23	55868	1000
2000-10-23	55869	2500
2000-10-24	8722	2500
2000-10-24	7992	250
2000-10-24	59684	1000
2000-10-24	56669	1000
2000-10-24	5322	1000
2000-10-24	19373	300
2000-10-24	16136	1000
2000-10-24	57844	20000
2000-10-24	2295	1000
2000-10-24	59598	10000
2000-10-24	32819	1000
2000-10-24	57975	250
2000-10-24	41943	2000
2000-10-24	24260	2000
2000-10-24	1840	500
2000-10-24	24185	5000
2000-10-24	56912	20000
2000-10-24	57670	10000
2000-10-24	33295	20000
2000-10-24	1665	1000
2000-10-24	30082	500
2000-10-25	56077	5000
2000-10-25	2005	10000
2000-10-26	55516	500
2000-10-26	52955	218
2000-10-26	17304	5000
2000-10-26	19704	10000
2000-10-26	50837	1000
2000-10-26	56689	10000
2000-10-26	58762	2000
2000-10-26	59637	250
2000-10-26	2360	250
2000-10-26	23696	500
2000-10-26	25684	2500
2000-10-26	36922	10000
2000-10-26	59169	225
2000-10-27	55740	1000
2000-10-27	59245	1000
2000-10-27	59685	300
2000-10-27	14527	1000
2000-10-27	59284	1000
2000-10-27	59668	500
2000-10-27	58596	1000
2000-10-27	50376	200
2000-10-27	38124	500
2000-10-27	56159	20000
2000-10-27	56108	10000
2000-10-27	58167	1000
2000-10-27	50082	5000
2000-10-27	59686	5000
2000-10-27	55516	500
2000-10-27	12717	10000
2000-10-27	59687	5000
2000-10-27	57544	1000
2000-10-30	55564	1000
2000-10-30	59688	500
2000-10-30	32693	500
2000-10-30	59689	10000
2000-10-30	19132	1000
2000-10-30	12755	5000
2000-10-30	4576	2000
2000-10-30	4576	500
2000-10-30	55484	10000
2000-10-30	56743	5000
2000-10-30	59314	1000
2000-10-30	51476	10000
2000-10-30	22409	1000
2000-10-30	59690	1000
2000-10-30	15044	1000
2000-10-30	12770	18000
2000-10-30	23828	500
2000-10-30	55463	1000
2000-10-30	55504	1000
2000-10-30	55504	1000
2000-10-30	5772	250
2000-10-30	19474	1000
2000-10-30	50627	1000
2000-10-30	12831	1000
2000-10-30	59117	2000
2000-10-30	56441	1000
2000-10-30	54011	1000
2000-10-30	12720	1000
2000-10-30	56630	200
2000-10-30	56026	10000
2000-10-30	37400	1000
2000-10-30	54113	2500
2000-10-30	15787	5000
2000-10-30	59691	1000
2000-10-30	12413	1000
2000-10-30	3499	2000
2000-10-30	15800	2000
2000-10-30	57675	20000
2000-10-30	13187	250
2000-10-30	33537	7000
2000-10-30	56675	1000
2000-10-30	15811	1000
2000-10-30	59692	500
2000-10-30	32918	2500
2000-10-30	56276	500
2000-10-30	55664	15000
2000-10-30	32879	250
2000-10-30	55115	500
2000-10-30	16058	1000
2000-10-30	13586	250
2000-10-30	59693	250
2000-10-30	13799	1000
2000-10-30	55450	1000
2000-10-30	9574	250
2000-10-31	1636	2000
2000-10-31	56290	250
2000-10-31	20848	1000
2000-10-31	59694	1000
2000-10-31	34479	500
2000-10-31	56187	2500
2000-10-31	34307	1000
2000-10-31	5772	5000
2000-10-31	57611	200
2000-10-31	57407	500
2000-10-31	56192	500
2000-10-31	18378	250
2000-10-31	56140	500
2000-10-31	56403	20000
2000-10-31	33001	250
2000-10-31	55766	500
2000-10-31	59325	500
2000-10-31	32930	1000
2000-10-31	59695	300
2000-10-31	14032	1000
2000-10-31	57911	1000
2000-10-31	58999	500
2000-10-31	56055	5000
2000-10-31	57859	1000
2000-10-31	55479	2000
2000-10-31	56197	1000
2000-10-31	33605	5000
2000-11-01	55743	1000
2000-11-01	19742	2000
2000-11-01	56981	1000
2000-11-01	56556	1000
2000-11-01	54418	2000
2000-11-01	55664	2000
2000-11-01	55897	500
2000-11-01	55502	20000
2000-11-01	55476	250
2000-11-01	59299	1000
2000-11-01	19987	5000
2000-11-01	59243	10000
2000-11-01	55978	1000
2000-11-01	34562	5000
2000-11-01	27822	5000
2000-11-01	32521	5000
2000-11-01	55465	1000
2000-11-01	17981	1000
2000-11-01	53936	1000
2000-11-01	57406	1000
2000-11-01	22227	200
2000-11-01	56193	5000
2000-11-01	59029	500
2000-11-01	58632	1000
2000-11-01	12544	1500
2000-11-01	58950	350
2000-11-01	58759	1000
2000-11-01	287	1000
2000-11-01	56056	1000
2000-11-01	52872	1000
2000-11-01	52872	1000
2000-11-01	502	1000
2000-11-01	55508	500
2000-11-01	21827	400
2000-11-02	59696	1000
2000-11-02	12915	250
2000-11-02	55650	1000
2000-11-02	32518	1000
2000-11-02	57975	250
2000-11-02	56751	500
2000-11-02	14783	500
2000-11-02	19481	500
2000-11-02	56195	1000
2000-11-02	55566	1000
2000-11-02	56005	5000
2000-11-02	14527	500
2000-11-02	56187	2500
2000-11-02	33173	3000
2000-11-02	55969	1000
2000-11-02	12316	2000
2000-11-02	36329	500
2000-11-02	55475	5000
2000-11-02	37410	1000
2000-11-02	55978	1000
2000-11-02	19822	5000
2000-11-02	19366	1000
2000-11-02	56633	1000
2000-11-02	37762	2000
2000-11-02	19530	5000
2000-11-02	58632	2000
2000-11-02	19970	1000
2000-11-02	14967	250
2000-11-02	58057	1000
2000-11-02	56187	2500
2000-11-02	59697	500
2000-11-02	35243	5000
2000-11-02	19474	1500
2000-11-02	17981	250
2000-11-03	58722	1000
2000-11-03	55534	1333
2000-11-03	30079	5000
2000-11-03	34427	2500
2000-11-03	33388	500
2000-11-03	56062	2000
2000-11-03	56198	750
2000-11-03	59698	1000
2000-11-03	34934	10000
2000-11-03	59453	500
2000-11-03	15721	500
2000-11-03	52976	500
2000-11-03	55631	500
2000-11-03	46752	5000
2000-11-03	55505	1000
2000-11-03	25684	2500
2000-11-03	57748	5000
2000-11-03	57468	1000
2000-11-03	59151	1000
2000-11-03	59699	1000
2000-11-03	5021	1000
2000-11-03	56114	1000
2000-11-03	23272	250
2000-11-03	55454	14500
2000-11-03	55526	2000
2000-11-03	34327	250
[truncated: 138 more rows]

## Sheet: dem party prev. donation 2000
entity_id	amount_donated_democrat_previously
56234	5000
663	20000
674	1000
679	1000
687	1000
701	11300
703	20000
12	3250
739	200
768	16000
771	3500
773	1000
775	12250
22	5000
805	1000
29	5000
30	32000
824	15000
827	500
56235	10000
832	5000
840	0
40	5000
868	400
878	1000
881	1000
886	500
892	250
898	250
921	2500
922	8000
968	20000
999	250
1026	320
1032	1000
1057	5000
1066	8500
90	400
1098	500
1106	250
1234	10000
1237	2250
1266	3000
1286	42500
1291	1000
1294	1000
135	1000
1301	1000
1328	500
145	1400
1365	10000
1375	2500
151	2000
1390	4200
1399	250
161	11500
1427	1000
164	5000
165	500
1451	2500
1490	57500
1524	10000
56238	15000
55562	20250
1582	20000
1585	20000
1602	1000
1620	1500
1629	10000
1632	1000
1637	5000
1699	6500
1703	22000
1719	2000
206	1000
1728	5250
1746	1000
1753	500
1760	200
1775	1000
1793	4000
1818	250
1876	10000
1895	1000
1912	3500
1925	6000
1952	5500
1956	3000
1975	1000
1984	20000
2005	200
2028	500
2057	1000
2065	5000
2072	37000
2091	4250
267	300
2133	5000
278	40450
2156	1000
281	3250
285	24500
2224	40000
2227	750
2281	2500
2291	30000
2327	12500
2335	2000
2338	15000
2342	3000
2360	400
2394	40000
315	350
2403	300
2459	1000
322	3000
323	1000
2562	4000
2576	1000
344	10000
2583	15000
2605	5000
2622	5000
2678	12000
2684	7500
2704	10000
2707	1000
2786	15000
2791	10000
2843	500
2883	250
2944	20000
3048	3000
412	7500
3087	500
3092	5000
3110	6250
3117	10000
3148	10000
424	1100
3204	2000
3214	500
3306	6000
3513	2000
3534	3000
3557	2000
3582	800
3642	3000
3648	30000
507	11200
508	1000
3741	20000
3786	15000
3794	7500
3827	6500
3834	500
3840	1000
3932	20000
3959	20000
557	500
4087	10000
4112	750
4130	1000
605	750
4366	5000
4405	10000
4501	11550
4518	4000
4554	23000
4569	20000
4576	1000
5269	1631
5287	10000
5288	11000
5292	5000
4678	875
5327	7000
5470	10000
5526	1000
5527	1000
5539	13250
5572	1000
5683	2000
5689	3500
5729	1000
4755	20000
5741	35000
5987	2000
5989	5000
6110	5000
6276	5000
6290	4000
4851	25000
6486	24500
4863	1250
6575	10000
4884	1000
6732	5000
6749	10000
6787	10000
56245	0
4907	2200
4913	1000
6986	80500
7179	5000
7306	2500
7308	20000
7327	1500
7452	20000
5021	1500
7639	5000
7761	10000
7850	20000
7853	30000
7854	15000
7857	24300
7859	1231
5060	200
7967	375
7977	3000
7992	250
8002	10000
8029	200
5078	500
8081	50000
5089	3500
8160	250
8206	400
8240	20000
8278	21000
8289	0
5134	2500
8387	2000
8520	2000
8529	1650
8639	500
8681	250
8698	2000
8699	18000
8706	250
8722	2000
5185	800
8853	1000
8923	40000
8959	3000
56248	7500
9368	500
9423	750
10203	22000
10207	1500
10211	2500
10614	5000
10730	1000
11051	2500
11227	9750
11236	3000
11243	37750
9574	1000
11292	1000
11586	2500
11741	300
11805	2000
11826	500
11929	500
9701	250
9708	10200
12133	5000
12164	15000
12168	12000
12200	1000
12617	1500
12316	250
12323	350
12328	1200
56280	200
12348	1000
9729	1000
12407	1500
56288	500
12683	200
55849	5000
56290	410
12438	2250
12440	750
55525	250
12462	200
9731	27500
56295	10000
12466	0
12708	5000
12472	20000
12475	5000
12712	12500
12713	10000
12483	20000
12717	8000
56308	30000
56310	4000
12721	22000
12488	20000
12490	7000
55608	5000
12729	10400
12731	11500
56313	20000
9733	5000
12499	10500
12505	20000
12509	20000
12510	7000
55996	43500
55470	59500
12736	30000
56326	1000
12741	10000
12742	55000
9736	27500
56330	2500
12752	5000
12753	10000
55942	2000
12520	5000
12766	1000
12769	1000
56342	500
56343	15000
12524	20000
12525	15000
12529	14000
12530	2000
55724	5000
12804	1000
12533	1500
12814	20000
12831	590
12847	500
12902	5250
12912	250
12966	2500
12971	800
12979	250
13041	650
55616	2000
13186	6500
13187	1000
12554	3250
13267	15000
13300	4000
13337	3350
13346	1000
13348	1000
13383	2500
13988	250
14031	400
14032	2000
14121	1000
14163	1000
14174	5000
14242	1000
14294	1000
14314	1000
14318	1000
13770	250
14484	1000
13779	14800
14625	10250
14626	500
14675	500
14784	250
14881	500
14925	500
14950	250
13805	500
15021	700
15042	500
15047	500
15061	600
15087	500
15144	5250
56364	1500
13705	200
15280	250
56365	1200
15397	250
15414	250
15458	31250
59704	250
56370	2000
15566	250
15582	1000
15611	2800
15621	200
56371	500
15775	200
15787	2000
15789	250
15794	1000
15800	1500
15814	250
15892	1000
16061	1000
13864	1000
16469	250
16472	200
16510	1000
16523	3000
16645	250
16690	1000
55981	500
13876	450
16917	579
16959	750
17034	15000
17294	500
17295	500
17296	650
17300	875
17304	5000
17305	500
17320	400
17324	1000
13891	1750
17437	4000
17485	750
17566	200
17616	1000
17737	250
17764	4250
17791	250
17967	3250
17978	250
17979	1150
17981	250
18011	250
18036	3000
13738	1000
18208	1250
18249	550
56383	250
18284	10000
18299	2000
18303	2771
18330	1000
18341	1000
18364	250
18378	250
13739	1000
13931	1000
18878	3250
18927	1500
55985	13000
19045	3500
13939	1000
19086	5250
19116	250
13940	200
19157	1250
19222	500
20137	3000
20227	250
20287	1000
20551	5000
19266	500
20617	1500
20669	1000
20685	1000
19455	500
20712	1000
20722	500
56389	5000
20847	700
21108	500
21230	500
19470	500
19471	1000
19474	300
21456	1000
21527	2000
19481	1250
21920	1000
22197	1750
22227	1000
22231	400
19487	1175
56393	400
22253	750
22256	500
19489	400
19493	1000
19500	5000
19505	41500
59705	400
19285	2000
19530	1000
55732	30000
22347	300
56403	2750
55943	200
22351	250
55731	1500
19307	2000
56412	10000
19604	22699
19624	400
19626	400
19630	28200
19632	500
19634	1000
19327	1000
19328	20300
19646	250
19652	1000
19658	4350
19332	2500
22386	250
19680	800
55510	32500
19687	1500
22399	2000
22400	10000
56030	38250
22401	5000
55609	10000
56049	20000
19699	250
56421	20000
55464	2000
56422	5000
22407	25000
19700	0
56424	1400
55632	31500
55521	40750
19704	5000
56060	1500
19717	7200
56427	23250
22437	200
19720	1400
55798	1700
55810	500
55931	1000
22484	1000
19733	250
56436	10750
22493	1500
22499	30000
22521	25750
19742	4000
56441	500
56105	5650
22526	1000
56444	5000
19352	2000
22549	500
22550	250
19789	16000
55554	15000
19354	1000
19798	40000
22601	500
19357	6000
19359	500
19804	30200
19806	6000
19809	1000
22616	20000
56457	25000
22617	5000
55792	3000
55763	30000
22621	3500
59706	250
22631	3000
55748	800
19816	650
19817	1000
56464	1200
19823	2500
55752	2750
19829	1000
55925	250
56466	1000
55693	12000
56471	250
55691	1650
22650	24000
22774	10000
22777	20000
56478	16250
22780	20000
56479	15500
19378	74000
56481	15000
56482	20000
22796	1000
19855	20000
59707	1000
56201	500
19388	1000
19890	5000
19391	250
22823	650
22844	0
22847	400
19903	37000
22859	1000
19909	2000
55558	12125
22867	2500
19914	10000
55796	13500
19933	2000
19943	7050
19950	1000
22920	40000
19969	15000
19981	500
22940	3375
19416	-15000
56499	1000
19999	500
20003	32500
20025	250
20026	12800
56503	38000
22972	55000
20032	15000
20037	5000
20048	500
56506	11000
20055	10000
24326	400
23321	10000
23331	10000
24376	3750
23356	1000
23363	9000
55937	750
23370	2000
23394	20000
23396	2500
23413	500
23098	1000
23450	350
23451	700
55813	52500
23454	16000
55471	6000
23478	2000
23480	1000
24470	20000
23113	2000
23556	250
23562	500
55604	5000
23594	12500
24495	2000
56528	1650
23614	5000
23615	10000
23616	10000
56531	5000
55891	17750
23619	6500
55865	1000
24514	1000
56536	25000
56538	9400
56546	3500
23673	20000
23678	50000
24552	10000
23687	2500
24559	250
56556	10000
23695	1000
56558	12500
23696	21000
23152	1000
56570	250
56572	500
23706	28000
23707	30000
24577	1000
56577	40750
59708	5000
55988	5500
23724	250
23734	250
23167	400
23770	550
23169	1000
55641	31000
23809	500
23812	77500
56057	5000
24611	2000
24629	5000
24632	7500
23859	1000
23867	750
56593	10000
55831	20000
24656	1700
24661	1250
23895	10000
23195	2000
23903	200
24680	1000
23909	20000
23922	1000
23203	500
55837	1000
56603	3000
55850	200
59674	1000
24695	5000
23942	21050
23944	5000
23209	3000
23948	15000
23210	1750
56627	40500
56628	1000
23213	1000
23214	30000
23969	950
24751	1300
56169	5000
56633	2000
55745	22000
55945	30000
24770	43600
56635	12000
56110	200
55677	10000
24793	1000
24005	5000
55655	20000
24798	200
56643	2000
55460	38000
24020	12000
55911	32800
56647	20000
56648	1000
23224	10000
56651	999
23225	10000
24034	15000
24035	42500
24036	22000
24038	5000
56657	7000
55577	35000
56186	1500
24048	500
56661	10000
24051	7500
24055	1000
56667	10000
24839	5000
24840	5000
24842	250
24844	500
24846	1000
55507	20000
56674	20000
55823	2000
56675	18750
55479	57500
55459	38750
56084	11000
23248	1000
56684	500
23249	1250
23251	1000
24116	4000
56686	5000
24118	20000
24121	700
56690	2000
56691	400
59709	500
24903	250
24916	10000
23259	11000
23262	5000
24924	5000
24145	20500
55445	2000
24935	25000
55473	50000
56710	2000
24967	40000
24968	5000
23272	450
24167	2350
24169	10000
24185	5000
56724	27500
24993	16000
55541	20000
24994	10000
55665	56000
56727	1750
25007	1000
24216	5000
24224	10000
25052	1000
59710	500
56745	22500
25066	1000
24245	10000
23302	2000
55621	350
56747	6000
24249	14000
23309	5000
25077	10000
59600	200
25118	16000
56763	23400
55582	1500
55909	10000
56768	1000
56769	10000
25411	0
56770	1000
25413	10000
56771	2000
56772	11300
25423	500
25429	1666
25430	3750
55676	46000
25220	2000
55482	3700
25254	1000
55438	19650
55436	7500
56784	10000
25493	1000
55735	3450
25285	15000
56008	4000
25521	2900
25316	20000
55765	32520
25324	2000
56803	35000
56804	300
25568	3500
25326	12500
25327	600
25328	500
25582	1000
25330	47000
25333	1000
56814	26000
55639	10000
25335	11000
25613	4500
56822	15000
56011	15000
25339	30000
56823	14000
25342	5000
25191	250
55902	10000
55698	10250
25352	15000
56833	20000
25666	500
55681	1000
56073	2000
25684	1450
25377	10000
25736	400
25741	500
25402	500
56853	40000
55637	36000
26336	250
29441	500
29495	250
26406	10000
56875	200
56876	35000
56877	1000
26434	10000
55972	25000
26437	32500
55779	12250
56881	500
55984	12500
56884	10000
56887	5000
55762	19000
56894	2950
55816	1000
25770	750
25775	500
26576	1000
26803	500
27160	500
25915	1000
27896	11800
26051	400
28407	15000
29177	7500
29182	200
31738	21000
31880	3000
32127	0
32142	1666
30055	1500
32241	500
32298	1000
32520	5000
55860	500
56900	10200
59711	400
32570	500
55452	15500
30078	15000
55934	750
30084	250
55820	250
30085	6000
56930	250
56931	2000
56135	500
59712	500
56935	0
56939	3000
56940	20000
56031	5000
32670	2500
32426	15000
55630	2000
32685	1000
32434	500
56941	3750
30091	250
32708	37600
56945	3600
30093	1000
55487	57500
32443	20000
56949	300
59713	250
56958	3000
56959	750
55743	250
55496	10000
30097	500
32460	20000
59714	250
56023	22000
56211	500
56981	2000
32816	6000
56983	5000
32475	12000
32476	1000
56986	5000
56987	1750
56988	20000
59620	10000
32887	30000
32890	33000
32496	200
32499	27500
33016	10000
33430	5500
55980	2700
57003	1500
55652	15650
57006	7000
33440	4500
33454	5500
57011	5000
33457	10000
57013	2500
57015	13000
33465	500
55773	21000
57021	20000
55749	7500
57025	37673
57032	20000
59715	500
57034	1000
57037	500
57041	16000
59716	200
57044	3500
32916	1250
55666	63000
57048	2000
57049	1000
55663	14500
55462	26500
33533	23333
57050	5000
33537	2500
33538	7250
57051	2000
59717	200
55933	11000
33042	2000
55847	1000
33045	500
33048	1000
33050	43300
55605	2000
33051	31150
56172	1000
33053	55000
57064	1000
56074	11250
57069	5000
33568	22250
32928	250
32930	25000
33057	5000
59718	200
33578	250
57076	250
33059	500
33061	35500
57086	1000
57087	3000
56099	5000
33063	10846
33064	1000
32931	5000
33600	5500
32933	2000
33605	3500
59719	250
55754	5000
33609	20000
32934	2500
57098	1000
57102	2000
33635	4000
55466	23500
33080	1000
57106	1300
57114	500
55804	15000
57119	250
57120	6000
33768	15000
33792	31000
56086	30750
57129	250
32949	1000
57131	500
57132	2200
57134	500
33874	25000
55492	500
57148	9100
33884	2000
55435	20000
33136	5500
57150	10000
57157	11000
55454	8335
32956	10750
55947	5000
33153	1000
33157	7000
33917	10850
33163	7500
59720	250
33195	2200
57202	900
33228	1000
57204	65535
59721	833
34077	20000
57210	200
55846	500
33242	500
33264	1000
32991	250
55878	10000
57222	1500
32993	12598
57224	10000
56191	32000
34150	5000
57225	1688
57226	4000
55533	27600
34151	16000
32994	1000
55583	20000
33297	200
34158	1000
55592	1450
57242	500
59604	500
33329	12000
34182	4000
33331	6000
57251	1100
57253	1000
57254	10250
33000	76575
56043	11200
33344	7000
34196	5000
57271	2500
57276	7000
57278	500
59722	250
34262	1000
34269	200
57299	5000
57301	1000
57302	1000
57309	13000
33010	2500
56021	10000
34307	400
55881	1000
57318	1000
59723	5000
57327	1400
57331	15000
34934	40000
34936	300
34317	5000
56012	40000
57336	5000
57337	15000
57338	250
55858	11000
57341	2000
57342	7000
34950	4000
55884	500
35042	300
57355	250
34327	1700
34329	5000
57377	18000
55793	46100
35147	10000
57384	29864
57389	5000
57390	1250
35162	1000
57395	22500
35211	20000
34494	500
34505	10000
57403	12500
57406	1500
57407	1475
57408	600
55508	1000
55660	52500
55486	84800
55646	0
57418	350
55683	57500
57419	15000
57422	23250
34509	57000
56054	71500
55463	48650
34562	5000
35264	5000
59724	37000
34587	4600
34349	400
35315	5000
35319	200
34350	500
57453	2000
57455	1000
57458	35000
57465	5000
57466	500
35382	500
57468	750
56159	60300
35408	1000
55590	66000
55513	29300
55674	12000
57478	1000
34719	5000
57479	1100
55481	3000
55450	81786
55614	35000
34720	5000
35452	17500
57482	24250
34754	20000
57486	1000
57487	10000
57494	4000
59725	400
35534	1000
57500	1000
55613	3000
57504	200
56013	550
34821	10000
57509	1500
55857	14000
34402	1000
57512	500
57517	1500
59726	1000
59727	875
34411	10750
34885	20825
57522	1000
35898	10000
34924	2500
57524	5000
36697	1500
36922	10000
35921	4000
55811	1000
57544	2150
36159	17500
59666	1375
37156	2500
36161	300
37177	25000
36167	250
37202	1000
35930	1000
56113	2250
57567	4000
55957	10000
57568	20000
57569	600
59642	22000
57570	20500
55918	500
57574	1000
57575	5000
59728	-2500
55548	1000
37248	800
36201	1250
55776	1000
57591	1000
36226	2000
36229	500
35951	1800
57598	10000
57599	8000
59729	500
36270	10000
57601	1000
57611	1500
37312	500
36294	2500
35964	5000
35966	5000
35973	2000
35974	1000
59625	1500
37400	1000
37409	675
35988	250
57624	1000
59730	250
57628	200
55488	500
57646	1000
55819	1400
57650	1000
59731	6000
55795	1250
57653	1000
57654	500
57657	15000
57659	250
57661	250
55563	500
55738	2500
57666	2500
55803	5000
56100	20000
55742	1900
56225	250
59732	500
59733	1000
57683	5000
36428	1500
55751	5400
57705	2000
36509	5000
55520	550
56232	1000
57722	4000
59734	250
57726	500
55896	500
36560	2000
57739	1000
36575	5000
37646	2500
36075	250
57747	1000
57748	1000
55872	25000
55658	40000
36087	250
57760	10000
55840	500
38314	10000
59670	500
59735	250
37779	11000
37780	1000
37946	3500
55615	30000
38475	26500
37996	1000
37788	250
57797	500
37797	1000
56022	18000
38808	3000
55589	47250
38881	5000
38895	500
56109	20000
57818	500
37803	500
37805	750
38058	3500
57821	7200
56223	2000
55469	32000
57825	1000
38062	225
56055	2000
55753	20000
55750	21000
56140	250
39025	700
57845	24000
57847	2500
55623	5000
39154	200
56198	5750
56065	1000
57861	200
38102	500
57864	500
57865	250
57869	5000
57872	1500
57873	1000
57891	500
59736	250
55727	15000
57904	11250
57905	35000
57909	250
57911	500
39491	500
39497	15000
38149	8300
57925	450
39658	5000
38162	1000
55571	1500
56205	2000
55465	1000
57947	1500
40462	5000
55599	20700
55441	2300
55643	5000
39887	250
40733	250
40156	1000
40168	1050
40174	2050
40175	10250
58000	1000
40844	500
56151	5000
55736	3700
58016	5000
59737	250
58019	20200
59658	1800
39921	12500
56037	4000
58025	1000
58026	500
56176	1000
58034	500
58036	1000
40217	800
55504	2000
58046	2000
40227	9000
56155	1000
58073	1000
58078	1000
58081	3000
58083	19500
58100	1000
59738	500
41293	500
58106	1000
58113	1000
58119	1250
58121	4500
55476	750
39964	1250
41408	1000
40339	1500
58138	1000
58142	4000
41688	5000
59739	250
59740	250
42102	250
58153	2000
41889	1000
56053	700
55832	3000
56078	312
58161	17000
42377	250
55953	16000
58165	1000
42544	10000
55889	1500
59741	500
59664	200
58174	500
42637	1750
59742	400
58177	1000
59743	250
42651	250
42657	550
56217	500
58182	750
42699	1000
42721	1000
58186	15000
42753	1750
55739	1000
55870	10000
42769	2250
58194	1500
41976	250
42813	325
42820	375
42828	1000
42835	375
42836	350
42838	300
42844	325
42845	400
42851	375
42857	375
43414	200
41998	500
46523	10000
49022	2500
49450	1000
49451	2050
49466	12000
46438	3600
58205	1000
49578	1000
58211	1000
49735	500
49748	7000
59744	500
49761	300
56089	200
46635	10000
46639	250
49822	250
58224	2500
55900	500
58249	10000
58256	500
55468	600
58280	2000
58285	1000
49975	500
55531	30000
55545	1000
58303	750
58305	15000
58311	11000
55617	750
55619	750
55526	38000
46686	200
55785	5000
46688	200
55901	1000
55983	2000
58367	-14000
55714	20000
55647	53500
55715	20250
46752	750
58406	1000
50207	10000
58421	4000
58422	500
50280	63650
58434	10000
58436	750
56134	4535
50573	1000
58452	1000
50301	1000
58474	2000
55910	200
58478	250
59745	1500
55717	15000
58487	4000
59746	1000
58495	2000
50326	4000
58505	500
55833	2000
50627	1000
55601	15000
58519	690
56206	500
56193	2600
58534	750
55719	11000
50393	500
50394	7898
50395	6750
58541	0
58545	5000
55543	80750
58546	1000
50241	3450
58554	1000
58571	2000
58580	6500
55841	3025
58582	11800
58583	4950
55866	8000
58584	9000
56199	1000
55778	3250
56152	3950
58589	225
55859	2000
58590	9900
55447	25200
56202	6000
58592	16050
58593	650
55974	500
58594	1000
58597	4000
58598	1000
58599	2000
50794	10800
58600	2000
58606	5000
50245	3000
56056	3000
58607	500
58610	5000
50410	250
55607	21000
55503	29725
58622	9000
58623	500
56114	9000
58624	5000
50813	1500
58625	1300
56204	2250
55868	4000
58629	250
59648	800
55873	25000
58636	14000
56108	10000
58639	200
55493	36000
58641	1000
55575	20000
56019	2607
55516	2500
55916	1000
50819	250
50821	3150
55484	2300
55477	1000
55491	1000
55710	1000
55597	6000
59747	1000
58706	200
58712	250
55625	2000
58722	8500
55836	1800
56044	500
56197	5000
58754	250
50994	26000
58762	10000
58763	1500
58765	1000
55956	2800
58773	250
58791	5300
50259	250
51215	250
50260	2500
51270	250
50457	10750
56016	500
59748	500
59749	5000
56007	500
55456	500
58816	500
55518	4350
58821	500
58822	2200
58823	500
58824	200
58826	3500
55718	21250
59701	700
58838	1869
58847	250
58848	500
55494	19300
50491	200
51489	1000
58854	33750
55703	2000
51727	1500
58880	400
58888	2025
51849	250
59750	250
59751	1000
58895	250
55587	23500
59752	250
59753	5000
51948	5000
55777	10000
59754	2000
59755	250
58917	1000
52312	6500
55720	3000
55828	600
58932	200
51638	1300
58936	5000
55712	5000
58942	5000
58943	2750
58946	500
58950	1200
58956	7500
58959	10000
55814	2000
58966	225
55707	6666
58969	200
55574	7500
55962	250
58979	1000
58980	1000
51640	3000
55729	42500
55797	21000
55568	3000
51642	250
56224	4200
58989	30000
58999	5500
59006	5000
56233	500
59011	1000
51662	20000
59016	250
59024	2725
59028	3750
52584	1000
55514	1850
55771	18750
59041	750
51702	1000
55782	30000
51709	2000
52793	300
52874	1000
55885	500
52881	24000
53137	2500
56127	21500
59060	5000
59756	250
59063	12500
56097	2000
55593	12500
59073	5000
56027	1000
59074	10000
59757	5000
59078	500
59080	30000
59081	14250
59089	500
53181	250
59098	1000
59099	1050
59105	3250
53318	250
59758	500
56189	250
53347	2000
52928	11000
52931	500
59118	10000
53387	1000
59759	1250
55876	7250
59122	750
52955	700
53454	1750
59760	1000
52960	1000
53490	1000
52976	2300
55977	1750
59145	10000
59148	1500
59151	2350
59154	10000
59159	9000
59165	500
56196	3200
59175	200
59177	2600
59178	4000
59188	3000
59761	3000
56157	22000
56147	1000
56142	1000
59762	200
59763	200
55651	2500
59213	1500
59219	250
59222	6950
59243	11250
59245	2700
56126	250
53009	1000
59249	2000
55678	400
59255	21250
59259	200
53046	1250
52859	2000
59268	250
59655	250
53062	250
59273	500
55451	1000
59276	22500
55979	500
53912	5000
59290	200
59299	40000
56170	500
55560	4450
59305	2000
59309	250
55948	1600
53936	1300
53938	1000
59317	2000
55788	1300
59319	7000
53942	2500
59320	250
59323	2100
59325	4000
59764	250
59671	1000
59765	400
55448	75025
59766	500
56212	1000
59767	250
56165	17500
59355	400
55701	250
59768	250
55966	1000
56166	750
59601	1250
59358	500
55564	44000
55523	68050
59769	200
55929	3000
55449	1000
55489	17500
55897	3000
53961	5000
53963	1000
59384	4050
54011	1000
54418	2650
54420	1500
59400	1500
55892	5000
55893	34760
59410	5000
59418	20000
59419	5000
53783	400
54049	2000
59770	250
59435	1000
55944	10000
59444	250
59450	500
59459	6000
59462	20000
55475	10000
55827	15000
55722	1000
59471	10000
56101	1000
56183	20000
55467	750
56041	22000
59487	450
59492	7625
59493	35000
59597	9750
59498	7000
55446	2500
59771	550
54183	500
59516	500
59520	1000
59524	2000
59527	2875
59529	5000
55709	11000
59533	15000
54251	92500
59536	7500
59772	250
55086	5000
59550	200
55088	1000
55260	37000
55261	20000
59555	300
55115	500
55123	10000
59773	250
59565	200
59570	3250
55664	40000
59573	450
55511	500
59590	7600
59593	350
59594	500

## Sheet: republican candidate 2000
date	entity_id	Amount
1999-03-04	22392	1000
1999-03-05	38169	1000
1999-03-05	59774	1000
1999-03-05	59775	1000
1999-03-05	59776	1000
1999-03-05	59777	1000
1999-03-05	59777	1000
1999-03-09	13406	1000
1999-03-09	12415	1000
1999-03-09	22741	1000
1999-03-09	6540	1000
1999-03-09	2328	1000
1999-03-09	12489	1000
1999-03-09	4926	1000
1999-03-09	59778	1000
1999-03-09	59779	1000
1999-03-09	505	1000
1999-03-10	59038	1000
1999-03-10	125	1000
1999-03-10	59780	1000
1999-03-10	59781	1000
1999-03-10	58397	1000
1999-03-10	58072	1000
1999-03-10	59782	1000
1999-03-10	56328	1000
1999-03-10	13716	1000
1999-03-10	6522	1000
1999-03-10	24769	1000
1999-03-10	9324	1000
1999-03-10	58939	1000
1999-03-10	59783	1000
1999-03-10	58394	1000
1999-03-10	22594	1000
1999-03-10	125	1000
1999-03-10	58404	500
1999-03-10	59784	1000
1999-03-10	15589	1000
1999-03-10	125	1000
1999-03-10	58404	500
1999-03-11	59785	1000
1999-03-11	24152	1000
1999-03-11	31958	1000
1999-03-11	59786	1000
1999-03-11	19767	1000
1999-03-11	2942	1000
1999-03-11	59787	1000
1999-03-11	12518	1000
1999-03-11	59788	1000
1999-03-11	59789	1000
1999-03-11	59790	1000
1999-03-11	59778	500
1999-03-11	57296	1000
1999-03-11	19837	1000
1999-03-11	5373	1000
1999-03-11	2204	1000
1999-03-11	57185	1000
1999-03-11	58381	500
1999-03-11	58416	1000
1999-03-11	58400	1000
1999-03-11	57810	500
1999-03-11	57810	500
1999-03-11	59791	500
1999-03-11	59791	500
1999-03-11	29473	1000
1999-03-11	58381	500
1999-03-11	1703	1000
1999-03-12	56636	1000
1999-03-12	39136	1000
1999-03-12	59792	1000
1999-03-15	3145	1000
1999-03-15	5	1000
1999-03-15	59793	1000
1999-03-15	7326	1000
1999-03-16	59794	1000
1999-03-16	22384	1000
1999-03-16	59795	1000
1999-03-16	1362	1000
1999-03-16	59796	1000
1999-03-16	54025	1000
1999-03-16	19632	1000
1999-03-16	35108	1000
1999-03-16	51610	1000
1999-03-16	13755	1000
1999-03-16	59797	500
1999-03-16	58374	1000
1999-03-16	34821	1000
1999-03-16	58441	1000
1999-03-16	59798	1000
1999-03-16	59799	1000
1999-03-16	6521	1000
1999-03-16	4425	1000
1999-03-16	58382	1000
1999-03-16	2109	500
1999-03-16	51307	1000
1999-03-16	58398	1000
1999-03-16	58399	1000
1999-03-16	59800	1000
1999-03-16	922	1000
1999-03-16	52936	1000
1999-03-16	59801	1000
1999-03-16	5588	1000
1999-03-17	20121	250
1999-03-17	26515	1000
1999-03-17	20700	1000
1999-03-17	39127	500
1999-03-17	59802	1000
1999-03-17	5787	500
1999-03-17	12916	1000
1999-03-17	57266	1000
1999-03-17	58494	1000
1999-03-17	6643	1000
1999-03-17	59803	1000
1999-03-17	59804	1000
1999-03-17	6854	1000
1999-03-17	58496	2000
1999-03-17	32975	1000
1999-03-17	15170	1000
1999-03-17	59805	1000
1999-03-17	59806	1000
1999-03-17	59806	1000
1999-03-17	59807	1000
1999-03-17	59808	1000
1999-03-17	13026	1000
1999-03-17	13231	1000
1999-03-17	34963	1000
1999-03-17	59809	1000
1999-03-17	59810	1000
1999-03-17	59811	1000
1999-03-17	14200	1000
1999-03-17	2403	1000
1999-03-17	56963	1000
1999-03-17	12525	1000
1999-03-17	5852	1000
1999-03-17	46238	1000
1999-03-17	59812	1000
1999-03-17	1261	500
1999-03-17	59813	2000
1999-03-17	197	1000
1999-03-17	19714	1000
1999-03-17	59814	1000
1999-03-17	8738	1000
1999-03-17	9130	1000
1999-03-17	58393	1000
1999-03-17	5359	1000
1999-03-17	59815	1000
1999-03-17	46747	1000
1999-03-17	2182	1000
1999-03-17	23976	1000
1999-03-17	9730	1000
1999-03-17	24790	1000
1999-03-17	59816	1000
1999-03-17	22296	1000
1999-03-17	23338	1000
1999-03-17	2731	1000
1999-03-17	23427	1000
1999-03-17	56557	1000
1999-03-17	56844	1000
1999-03-17	59817	500
1999-03-17	4313	1000
1999-03-18	57564	1000
1999-03-18	58866	1000
1999-03-18	56299	1000
1999-03-18	37571	1000
1999-03-18	51626	1000
1999-03-18	57423	1000
1999-03-18	6497	1000
1999-03-18	59818	1000
1999-03-18	38748	1000
1999-03-18	58649	1000
1999-03-18	24967	1000
1999-03-18	2636	1000
1999-03-18	25230	1000
1999-03-18	58413	1000
1999-03-18	23414	1000
1999-03-18	34181	1000
1999-03-18	59819	1000
1999-03-18	26316	375
1999-03-18	57382	500
1999-03-18	59820	1000
1999-03-18	3880	1000
1999-03-18	57382	500
1999-03-18	5752	1000
1999-03-18	7028	2000
1999-03-18	58438	1000
1999-03-18	59821	1000
1999-03-18	59822	1000
1999-03-18	1616	500
1999-03-19	33216	1000
1999-03-19	19758	1000
1999-03-19	1116	1000
1999-03-19	59823	1000
1999-03-19	9356	1000
1999-03-19	59824	500
1999-03-19	620	1000
1999-03-19	32476	1000
1999-03-19	38859	1000
1999-03-19	59825	1000
1999-03-19	6803	1000
1999-03-19	56919	2000
1999-03-19	58475	250
1999-03-22	59826	1000
1999-03-22	59827	500
1999-03-22	13860	1000
1999-03-22	59828	1000
1999-03-22	10861	1000
1999-03-22	24009	1000
1999-03-22	59829	1000
1999-03-22	59830	1000
1999-03-22	23346	1000
1999-03-22	58962	1000
1999-03-22	59831	250
1999-03-22	59832	1000
1999-03-22	59833	500
1999-03-22	2055	1000
1999-03-22	33249	250
1999-03-22	33257	500
1999-03-22	59834	500
1999-03-22	59835	250
1999-03-22	1302	1000
1999-03-22	57932	1000
1999-03-22	40867	1000
1999-03-22	40247	1000
1999-03-22	2912	1000
1999-03-22	56123	1000
1999-03-22	6995	2000
1999-03-22	59836	1000
1999-03-22	1049	1000
1999-03-22	9740	1000
1999-03-22	7200	1000
1999-03-22	58433	1000
1999-03-22	59837	1000
1999-03-22	13898	1000
1999-03-22	25469	1000
1999-03-22	19663	1000
1999-03-22	10228	1000
1999-03-22	59827	750
1999-03-22	19006	1000
1999-03-22	59838	1000
1999-03-22	59839	1000
1999-03-22	184	1000
1999-03-23	59840	1000
1999-03-23	31920	1000
1999-03-23	59841	1000
1999-03-23	57208	1000
1999-03-23	6847	1000
1999-03-23	57341	1000
1999-03-23	59842	500
1999-03-23	58226	1000
1999-03-23	3144	1000
1999-03-23	1504	1000
1999-03-23	59843	1000
1999-03-23	21787	1000
1999-03-23	59844	1000
1999-03-23	57547	500
1999-03-23	2738	1000
1999-03-23	59845	1000
1999-03-23	1099	250
1999-03-23	59846	1000
1999-03-23	24278	1000
1999-03-23	59847	1000
1999-03-23	39330	1000
1999-03-23	59848	500
1999-03-23	56454	1000
1999-03-23	1981	1000
1999-03-23	7762	1000
1999-03-23	9119	1000
1999-03-23	5827	1000
1999-03-23	7304	500
1999-03-23	12972	500
1999-03-23	57181	1000
1999-03-23	10601	1000
1999-03-23	56705	1000
1999-03-23	33203	1000
1999-03-23	7227	1000
1999-03-23	19117	250
1999-03-23	58474	1000
1999-03-23	57187	1000
1999-03-23	1425	1000
1999-03-23	22298	250
1999-03-23	57429	216
1999-03-23	57601	1000
1999-03-23	59849	1000
1999-03-23	12386	1000
1999-03-24	57294	1000
1999-03-24	1397	1000
1999-03-24	57385	1000
1999-03-24	1805	1000
1999-03-24	35426	1000
1999-03-24	57270	1000
1999-03-24	56878	1000
1999-03-24	21307	1000
1999-03-24	59850	1000
1999-03-24	32488	1000
1999-03-24	1063	1000
1999-03-24	19869	1000
1999-03-24	38043	1000
1999-03-24	8248	1000
1999-03-24	59851	1000
1999-03-24	38589	1000
1999-03-24	36399	1000
1999-03-24	724	1000
1999-03-24	2251	1000
1999-03-24	1292	1000
1999-03-25	59852	1000
1999-03-25	59853	500
1999-03-25	59854	500
1999-03-25	59681	250
1999-03-25	59855	2000
1999-03-25	25611	1000
1999-03-25	24494	1000
1999-03-25	57452	1000
1999-03-25	59856	1000
1999-03-25	11716	1000
1999-03-25	5826	1000
1999-03-25	59857	1000
1999-03-25	59858	1000
1999-03-25	58370	500
1999-03-25	29549	1000
1999-03-25	58445	500
1999-03-25	59859	1000
1999-03-25	8953	250
1999-03-25	59860	1000
1999-03-25	58389	1000
1999-03-25	24243	1000
1999-03-25	59861	1000
1999-03-25	9089	250
1999-03-25	9086	500
1999-03-25	1697	1000
1999-03-25	12491	1000
1999-03-25	59862	500
1999-03-25	57451	500
1999-03-25	4627	1000
1999-03-25	57451	500
1999-03-25	2833	1000
1999-03-25	1664	2000
1999-03-25	3645	1000
1999-03-25	58446	1000
1999-03-25	58370	500
1999-03-25	33808	500
1999-03-25	57155	1000
1999-03-25	58466	1000
1999-03-25	15225	500
1999-03-25	6763	2000
1999-03-25	6843	1000
1999-03-25	37558	1000
1999-03-25	52819	1000
1999-03-25	13890	1000
1999-03-25	59863	1000
1999-03-25	59864	1000
1999-03-25	12707	1000
1999-03-25	59865	1000
1999-03-25	49438	1000
1999-03-25	59866	1000
1999-03-25	57265	1000
1999-03-25	58315	250
1999-03-25	1293	2000
1999-03-25	46499	1000
1999-03-25	59867	250
1999-03-25	59868	1000
1999-03-25	59869	1000
1999-03-25	59870	251
1999-03-26	11584	1000
1999-03-26	4434	1000
1999-03-26	7997	1000
1999-03-26	59871	1000
1999-03-26	2324	2000
1999-03-26	59872	2000
1999-03-26	2530	1000
1999-03-26	34603	500
1999-03-26	59785	1000
1999-03-26	59862	500
1999-03-26	59873	250
1999-03-26	59874	1000
1999-03-26	11507	500
1999-03-26	59875	1000
1999-03-26	2326	1000
1999-03-26	59876	1000
1999-03-26	19063	1000
1999-03-26	17977	1000
1999-03-26	2393	1000
1999-03-26	59877	1000
1999-03-26	6886	1000
1999-03-26	10480	1000
1999-03-26	59878	1000
1999-03-26	55636	500
1999-03-26	33014	1000
1999-03-26	59879	1000
1999-03-26	58395	1000
1999-03-26	59880	1000
1999-03-26	33014	1000
1999-03-26	59881	500
1999-03-26	1418	1000
1999-03-29	8397	1000
1999-03-29	59882	1000
1999-03-29	36507	1000
1999-03-29	57485	1000
1999-03-29	10869	2000
1999-03-29	59883	1000
1999-03-29	7459	1000
1999-03-29	38321	1000
1999-03-29	7464	1000
1999-03-29	10760	1000
1999-03-29	57834	1000
1999-03-29	50329	1000
1999-03-29	8889	1000
1999-03-29	59884	500
1999-03-29	58451	1000
1999-03-29	17038	1000
1999-03-29	3384	1000
1999-03-29	57190	1000
1999-03-29	54441	1000
1999-03-29	8846	1000
1999-03-29	54442	1000
1999-03-29	42433	1000
1999-03-29	59885	2000
1999-03-29	24236	1000
1999-03-29	52081	1000
1999-03-29	35092	1000
1999-03-29	50103	500
1999-03-29	59886	1000
1999-03-29	24355	1000
1999-03-29	50509	1000
1999-03-29	56301	1000
1999-03-29	59887	1000
1999-03-30	59888	1000
1999-03-30	50326	1000
1999-03-30	688	1000
1999-03-30	14327	1000
1999-03-30	12492	1000
1999-03-30	59889	1000
1999-03-30	875	1000
1999-03-30	58481	1000
1999-03-30	36311	1000
1999-03-30	59890	1000
1999-03-30	4033	1000
1999-03-30	58417	1000
1999-03-30	59891	1000
1999-03-30	59892	1000
1999-03-30	58500	1000
1999-03-30	28797	1000
1999-03-30	59893	1000
1999-03-30	4161	250
1999-03-30	58813	1000
1999-03-30	18327	1000
1999-03-30	59894	1000
1999-03-30	50285	1000
1999-03-30	24540	1000
1999-03-30	59895	1000
1999-03-30	4150	1000
1999-03-31	38071	1000
1999-03-31	59896	1000
1999-03-31	58369	1000
1999-03-31	5671	1000
1999-03-31	5765	500
1999-03-31	3722	1000
1999-03-31	58401	1000
1999-03-31	3796	1000
1999-03-31	59897	1000
1999-03-31	56243	1000
1999-03-31	58439	500
1999-03-31	59898	1000
1999-03-31	59881	500
1999-03-31	59899	1000
1999-03-31	58391	1000
1999-03-31	4069	500
1999-03-31	5269	1000
1999-03-31	3839	1000
1999-03-31	50520	2000
1999-03-31	46749	1000
1999-03-31	4010	500
1999-03-31	59900	1000
1999-03-31	58437	1000
1999-03-31	5570	1000
1999-03-31	59901	500
1999-03-31	2338	1000
1999-03-31	367	500
1999-03-31	6510	500
1999-03-31	3537	500
1999-03-31	59902	250
1999-03-31	59903	500
1999-03-31	58152	1000
1999-03-31	58465	1000
1999-03-31	59904	1000
1999-03-31	58470	500
1999-03-31	58487	500
1999-03-31	59905	1000
1999-03-31	59906	1000
1999-03-31	59907	1000
1999-03-31	58479	1000
1999-03-31	40809	1000
1999-03-31	58480	1000
1999-03-31	59908	2000
1999-03-31	7334	250
1999-03-31	2811	1000
1999-03-31	40896	1000
1999-03-31	59909	1000
1999-03-31	59910	1000
1999-03-31	39374	1000
1999-03-31	59911	1000
1999-03-31	57894	1000
1999-03-31	59912	500
1999-03-31	6448	1000
1999-03-31	58454	1000
1999-03-31	3424	1000
1999-03-31	59913	1000
1999-03-31	3365	1000
1999-03-31	7346	500
1999-03-31	59914	1000
1999-03-31	3285	1000
1999-03-31	3264	250
1999-03-31	3545	500
1999-03-31	5115	1000
1999-03-31	8123	1000
1999-03-31	59915	500
1999-03-31	58459	1000
1999-03-31	59916	1000
1999-03-31	58462	1000
1999-03-31	6807	1000
1999-03-31	59917	1000
1999-03-31	59918	500
1999-03-31	58463	2000
1999-03-31	8125	1000
1999-03-31	59919	250
1999-03-31	59920	1000
1999-03-31	4416	1000
1999-03-31	24210	1000
1999-03-31	56352	1000
1999-03-31	59921	1000
1999-03-31	59922	1000
1999-03-31	59923	1000
1999-03-31	59924	1000
1999-03-31	57323	1000
1999-03-31	1404	1000
1999-03-31	57297	1000
1999-03-31	59925	2000
1999-03-31	57295	1000
1999-03-31	59926	500
1999-03-31	25076	1000
1999-03-31	57269	1000
1999-03-31	1357	1000
1999-03-31	59927	500
1999-03-31	24282	1000
1999-03-31	51587	1000
1999-03-31	1563	1000
1999-03-31	56344	1000
1999-03-31	24205	1000
1999-03-31	12485	1000
1999-03-31	59928	1000
1999-03-31	24894	500
1999-03-31	59929	1000
1999-03-31	22664	1000
1999-03-31	24933	1000
1999-03-31	56318	1000
1999-03-31	56325	1000
1999-03-31	57199	500
1999-03-31	19371	1000
1999-03-31	57421	1000
1999-03-31	59930	1000
1999-03-31	59931	1000
1999-03-31	56450	1000
1999-03-31	58875	1000
1999-03-31	19787	1000
1999-03-31	56736	1000
1999-03-31	57375	1000
1999-03-31	56325	1000
1999-03-31	57198	500
1999-03-31	57198	500
1999-03-31	34034	1000
1999-03-31	52843	1000
1999-03-31	59246	1000
1999-03-31	59932	1000
1999-03-31	59933	1000
1999-03-31	32749	1000
1999-03-31	59249	2000
1999-03-31	59934	1000
1999-03-31	19511	500
1999-03-31	1112	1000
1999-03-31	25630	1000
1999-03-31	53051	2000
1999-03-31	53953	1000
1999-03-31	31876	1000
1999-03-31	59935	250
1999-03-31	59936	1000
1999-03-31	26441	1000
1999-03-31	27673	1000
1999-03-31	27262	1000
1999-03-31	56964	1000
1999-03-31	12479	1000
1999-03-31	56971	1000
1999-03-31	1115	1000
1999-03-31	33212	1000
1999-03-31	25131	250
1999-03-31	13833	500
1999-03-31	56789	500
1999-03-31	53137	1000
1999-03-31	19670	1000
1999-03-31	33606	1000
1999-03-31	33042	1000
1999-03-31	19610	1000
1999-03-31	55455	1000
1999-03-31	25304	1000
1999-03-31	19647	500
1999-03-31	13882	1000
1999-03-31	19631	1000
1999-03-31	32491	1000
1999-03-31	59937	1000
1999-03-31	32463	1000
1999-03-31	56123	1000
1999-03-31	1163	1000
1999-03-31	34659	1000
1999-03-31	59938	1000
1999-03-31	24072	1000
1999-03-31	59939	1000
1999-03-31	59528	1000
1999-03-31	35833	1000
1999-03-31	59940	1000
1999-03-31	57710	1000
1999-03-31	2108	1000
1999-03-31	12294	1000
1999-03-31	59941	500
1999-03-31	1930	500
1999-03-31	59942	1000
1999-03-31	59943	1000
1999-03-31	59944	1000
1999-03-31	1932	1000
1999-03-31	55087	500
1999-03-31	1934	500
1999-03-31	59945	1000
1999-03-31	59946	500
1999-03-31	4424	250
1999-03-31	59537	1000
1999-03-31	23230	1000
1999-03-31	57654	1000
1999-03-31	57630	1000
1999-03-31	10927	1000
1999-03-31	59940	1000
1999-03-31	59941	500
1999-03-31	59947	1000
1999-03-31	56530	1000
1999-03-31	59589	500
1999-03-31	5244	1000
1999-03-31	23765	1000
1999-03-31	9362	1000
1999-03-31	59948	1000
1999-03-31	35507	1000
1999-03-31	9857	2000
1999-03-31	35509	1000
1999-03-31	58514	2000
1999-03-31	58677	1000
1999-03-31	2152	1000
1999-03-31	672	1000
1999-03-31	57508	1000
1999-03-31	1876	1000
1999-03-31	684	1000
1999-04-05	59949	1000
1999-04-05	59950	1000
1999-04-05	33294	500
1999-04-05	59951	1000
1999-04-05	56895	1000
1999-04-05	58379	1000
1999-04-05	59589	500
1999-04-05	49445	1000
1999-04-05	11154	1000
1999-04-05	59952	1000
1999-04-05	59953	500
1999-04-05	59954	1000
1999-04-05	3465	1000
1999-04-05	59955	1000
1999-04-05	23426	1000
1999-04-05	23771	1000
1999-04-05	10505	1000
1999-04-05	26545	1000
1999-04-05	59956	1000
1999-04-05	24234	500
1999-04-05	59957	1000
1999-04-05	57450	1000
1999-04-05	19948	1000
1999-04-05	57386	1000
1999-04-05	7334	250
1999-04-05	57380	1000
1999-04-05	2734	1000
1999-04-06	8261	1000
1999-04-06	59958	1000
1999-04-06	3417	1000
1999-04-06	19774	1000
1999-04-06	55608	1000
1999-04-06	1122	250
1999-04-06	59959	1000
1999-04-06	59960	1000
1999-04-06	56722	1000
1999-04-06	59961	1000
1999-04-06	59962	1000
1999-04-06	59963	1000
1999-04-06	25620	200
1999-04-06	9862	1000
1999-04-06	50211	1000
1999-04-06	32737	1000
1999-04-06	57696	1000
1999-04-06	59549	1000
1999-04-06	59964	1000
1999-04-06	19447	1000
1999-04-06	59965	1000
1999-04-06	4045	1000
1999-04-06	57684	1000
1999-04-06	47038	1000
1999-04-06	2169	1000
1999-04-07	1770	1000
1999-04-07	57812	1000
1999-04-07	59966	1000
1999-04-07	28116	500
1999-04-07	59967	250
1999-04-07	1006	1000
1999-04-07	59968	1000
1999-04-07	2240	1000
1999-04-07	50102	500
1999-04-07	2865	1000
1999-04-07	29545	1000
1999-04-07	59969	1000
1999-04-07	23535	1000
1999-04-07	59970	1000
1999-04-07	1009	250
1999-04-07	50431	1000
1999-04-07	818	1000
1999-04-07	59971	2000
1999-04-07	705	500
1999-04-07	59972	1000
1999-04-07	4022	1000
1999-04-07	1373	1000
1999-04-07	12097	500
1999-04-07	36200	1000
1999-04-07	40211	250
1999-04-07	22991	1000
1999-04-07	59973	1000
1999-04-07	59974	1000
1999-04-07	24656	1000
1999-04-07	56607	1000
1999-04-07	59975	1000
1999-04-07	24206	1000
1999-04-07	2981	1000
1999-04-07	57378	1000
1999-04-07	58455	1000
1999-04-07	58431	1000
1999-04-07	6477	1000
1999-04-07	24614	250
1999-04-07	40159	1000
1999-04-07	24069	1000
1999-04-07	59976	1000
1999-04-07	3200	2000
1999-04-08	642	500
1999-04-08	59977	1000
1999-04-08	20660	500
1999-04-08	59978	1000
1999-04-08	48746	1000
1999-04-08	58477	500
1999-04-08	1642	1000
1999-04-08	232	1000
1999-04-08	59979	1000
1999-04-08	37834	1000
1999-04-08	1156	1000
1999-04-08	1156	1000
1999-04-08	1121	1000
1999-04-08	9589	1000
1999-04-08	58576	500
1999-04-08	33423	500
1999-04-08	36610	1000
1999-04-08	9864	1000
1999-04-08	59980	1000
1999-04-08	13915	500
1999-04-08	12904	1000
1999-04-08	1062	1000
1999-04-09	3557	1000
1999-04-09	58886	1000
1999-04-09	59981	500
1999-04-09	58490	1000
1999-04-09	38107	1000
1999-04-09	59982	1000
1999-04-09	7506	250
1999-04-09	2649	1000
1999-04-09	57247	1000
1999-04-09	24115	1000
1999-04-12	59983	1000
1999-04-12	35091	1000
1999-04-12	59984	1000
1999-04-12	57836	1000
1999-04-12	59985	1000
1999-04-12	38028	1000
1999-04-12	56681	1000
1999-04-12	59986	1000
1999-04-12	39196	1000
1999-04-12	6927	1000
1999-04-12	59987	500
1999-04-12	26555	1000
1999-04-12	7691	1000
1999-04-12	59988	500
1999-04-12	22452	1000
1999-04-12	6491	1000
1999-04-12	3513	1000
1999-04-12	57212	1000
1999-04-12	53025	1000
1999-04-12	29634	1000
1999-04-12	59989	1000
1999-04-12	59990	500
1999-04-12	57099	1000
1999-04-12	57268	500
1999-04-13	19697	500
1999-04-13	57607	500
1999-04-13	59991	1000
1999-04-13	34854	1000
1999-04-13	57163	1000
1999-04-13	56775	1000
1999-04-13	3108	1000
1999-04-13	59992	500
1999-04-13	12291	1000
1999-04-13	4518	1000
1999-04-13	58427	500
1999-04-13	59993	1000
1999-04-13	9965	1000
1999-04-13	59994	500
1999-04-13	6206	200
1999-04-13	7295	1000
1999-04-13	4518	1000
1999-04-13	58469	1000
1999-04-13	41914	500
1999-04-13	4518	1000
1999-04-13	38044	1000
1999-04-13	57923	2000
1999-04-14	57869	1000
1999-04-14	5997	1000
1999-04-14	34202	500
1999-04-14	18044	500
1999-04-14	23780	1000
1999-04-14	30200	1000
1999-04-14	37907	1000
1999-04-14	8714	1000
1999-04-14	28308	1000
1999-04-14	59995	1000
1999-04-14	55658	2000
1999-04-14	23373	1000
1999-04-14	33020	1000
1999-04-14	8092	1000
1999-04-14	19757	1000
1999-04-14	41711	1000
1999-04-14	59996	1000
1999-04-14	40304	1000
1999-04-14	13952	1000
1999-04-14	22415	1000
1999-04-14	56314	1000
1999-04-14	11061	2000
1999-04-14	58073	1000
1999-04-14	59696	1000
1999-04-14	12484	1000
1999-04-14	34028	1000
1999-04-14	34700	1000
1999-04-14	40650	500
1999-04-14	59997	1000
1999-04-14	11253	1000
1999-04-14	22739	1000
1999-04-14	58375	1000
1999-04-14	24513	1000
1999-04-14	58867	1000
1999-04-14	59998	1000
1999-04-14	58749	1000
1999-04-14	59490	200
1999-04-14	1990	1000
1999-04-14	59999	1000
1999-04-14	60000	1000
1999-04-14	60001	1000
1999-04-14	60002	500
1999-04-14	60003	500
1999-04-14	60004	1000
1999-04-14	60005	1000
1999-04-14	58435	1000
1999-04-15	11624	1000
1999-04-15	60006	1000
1999-04-15	58331	1000
1999-04-15	12464	1000
1999-04-15	58415	1000
1999-04-15	60007	500
1999-04-15	53961	1000
1999-04-15	46421	2000
1999-04-15	54708	1000
1999-04-15	60008	500
1999-04-15	38755	1000
1999-04-15	24153	1000
1999-04-15	60009	500
1999-04-15	60010	1000
1999-04-15	60011	1000
1999-04-15	57932	1000
1999-04-15	60012	1000
1999-04-15	60013	2000
1999-04-15	1023	1000
1999-04-15	58485	1000
1999-04-16	33026	500
1999-04-16	5585	1000
1999-04-16	57428	1000
1999-04-16	5575	1000
1999-04-16	33026	500
1999-04-16	57429	700
1999-04-16	58573	1000
1999-04-16	60014	1000
1999-04-16	60015	500
1999-04-16	4843	500
1999-04-16	58143	1000
1999-04-19	11898	500
1999-04-19	6838	1000
1999-04-19	15708	1000
1999-04-19	60016	250
1999-04-19	60017	250
1999-04-19	60018	1000
1999-04-19	60019	1000
1999-04-19	57193	1000
1999-04-19	3786	1000
1999-04-19	59249	-1000
1999-04-19	60020	1000
1999-04-19	9755	250
1999-04-19	13558	1000
1999-04-19	6995	-1000
1999-04-19	57957	1000
1999-04-19	58488	500
1999-04-19	2143	1000
1999-04-19	55628	900
1999-04-19	1846	1000
1999-04-19	57144	500
1999-04-20	57261	500
1999-04-20	7325	800
1999-04-20	58905	1000
1999-04-20	5635	1000
1999-04-20	33225	500
1999-04-20	2621	1000
1999-04-20	49795	1000
1999-04-20	57763	1000
1999-04-20	1391	1000
1999-04-20	55842	1000
1999-04-20	4405	250
1999-04-20	23408	2000
1999-04-20	19992	1000
1999-04-20	29670	1000
1999-04-21	12711	1000
1999-04-21	35478	1000
1999-04-21	12014	500
1999-04-21	56414	250
1999-04-21	2054	1000
1999-04-21	22402	1000
1999-04-21	22410	500
1999-04-21	22456	1000
1999-04-21	8950	1000
1999-04-21	57848	1000
1999-04-21	6142	1000
1999-04-21	46747	1000
1999-04-21	12500	1000
1999-04-21	39199	1000
1999-04-21	39208	1000
1999-04-21	2487	1000
1999-04-21	38167	500
1999-04-21	38167	500
1999-04-21	24808	1000
1999-04-21	58486	450
1999-04-21	50319	1000
1999-04-21	24349	1000
1999-04-21	58476	450
1999-04-21	56585	1000
1999-04-21	57848	1000
1999-04-21	59321	1000
1999-04-21	50511	1000
1999-04-21	46951	500
1999-04-21	13764	250
1999-04-21	60021	1000
1999-04-21	52892	1000
1999-04-21	14601	2000
1999-04-21	33353	1000
1999-04-21	60022	1000
1999-04-21	33381	1000
1999-04-21	17910	1000
1999-04-21	57317	1000
1999-04-21	13765	1000
1999-04-21	57317	1000
1999-04-21	60021	1000
1999-04-21	6586	1000
1999-04-21	12522	1000
1999-04-22	6143	1000
1999-04-22	3729	1000
1999-04-22	56935	1000
1999-04-22	60023	1000
1999-04-22	60024	1000
1999-04-22	59129	1000
1999-04-22	22875	1000
1999-04-22	60025	1000
1999-04-22	2637	1000
1999-04-22	56568	1000
1999-04-22	3562	1000
1999-04-22	24993	1000
1999-04-22	39189	1000
1999-04-22	60026	1000
1999-04-22	60027	1000
1999-04-22	24235	2000
1999-04-22	60028	250
1999-04-22	60029	500
1999-04-22	21949	1000
1999-04-23	19991	1000
1999-04-23	2639	1000
1999-04-23	58045	1000
1999-04-23	60030	1000
1999-04-23	24820	1000
1999-04-23	23858	1000
1999-04-23	33404	500
1999-04-23	39270	1000
1999-04-23	33244	1000
1999-04-23	26453	525
1999-04-23	910	1000
1999-04-23	9206	1000
1999-04-23	60031	1000
1999-04-23	60032	250
1999-04-23	3844	500
1999-04-23	60033	500
1999-04-23	57430	1000
1999-04-23	19627	1000
1999-04-23	32443	1000
1999-04-23	60034	1000
1999-04-26	59117	1000
1999-04-26	3092	1000
1999-04-26	5397	1000
1999-04-26	23640	1000
1999-04-26	3126	1000
1999-04-26	35224	1000
1999-04-26	6820	1000
1999-04-26	3689	1000
1999-04-26	3590	1000
1999-04-26	60035	1000
1999-04-26	52988	1000
1999-04-26	19010	1000
1999-04-26	974	1000
1999-04-26	57249	1000
1999-04-26	747	1000
1999-04-26	6258	1000
1999-04-26	58	1000
1999-04-27	60036	1000
1999-04-27	38065	1000
1999-04-27	56347	1000
1999-04-27	24788	1000
1999-04-27	60037	1000
1999-04-27	60038	1000
1999-04-27	52603	1000
1999-04-27	58097	1000
1999-04-27	24711	500
1999-04-27	24200	500
1999-04-27	24712	500
1999-04-27	2186	2000
1999-04-27	4422	1000
1999-04-27	5440	1000
1999-04-27	58388	1000
1999-04-28	6874	1000
1999-04-28	57766	1000
1999-04-28	9892	1000
1999-04-28	3967	1000
1999-04-28	60039	1000
1999-04-28	60040	1000
1999-04-28	60041	1000
1999-04-28	57537	1000
1999-04-28	60042	250
1999-04-28	60043	1000
1999-04-28	12365	1000
1999-04-28	60044	1000
1999-04-28	2245	1000
1999-04-28	4433	1000
1999-04-28	33206	1000
1999-04-28	57371	1000
1999-04-28	57371	1000
1999-04-28	18685	1000
1999-04-28	23779	1000
1999-04-28	46471	250
1999-04-29	60045	500
1999-04-29	60046	1000
1999-04-29	24043	1000
1999-04-29	60047	1000
1999-04-29	60048	1000
1999-04-29	25564	1000
1999-04-29	11100	1000
1999-04-29	57724	500
1999-04-29	4509	1000
1999-04-29	56567	1000
1999-04-30	1987	250
1999-04-30	58855	1000
1999-04-30	24650	1000
1999-04-30	5758	1000
1999-04-30	58493	500
1999-04-30	58436	1000
1999-05-03	2121	1000
1999-05-03	59855	-1000
1999-05-03	42146	1000
1999-05-03	19565	1000
1999-05-03	33121	1000
1999-05-03	58648	1000
1999-05-03	10869	-1000
1999-05-04	2061	1000
1999-05-04	57933	1000
1999-05-04	2143	250
1999-05-04	57264	1000
1999-05-04	58464	1000
1999-05-04	5400	1000
1999-05-04	615	500
1999-05-04	33257	500
1999-05-04	18684	1000
1999-05-04	12727	1000
1999-05-04	56312	1000
1999-05-04	58460	1000
1999-05-04	897	1000
1999-05-04	382	1000
1999-05-04	58711	250
1999-05-04	58476	500
1999-05-04	58486	500
1999-05-05	2247	1000
1999-05-05	74	300
1999-05-05	70	1000
1999-05-05	13754	1000
1999-05-05	2255	2000
1999-05-05	4332	500
1999-05-05	60049	1000
1999-05-05	24099	1000
1999-05-05	52514	1000
1999-05-05	4373	250
1999-05-05	5828	1000
1999-05-05	58557	1000
1999-05-05	60050	500
1999-05-05	60051	1000
1999-05-05	28914	1000
1999-05-05	56902	1000
1999-05-05	13430	1000
1999-05-05	56725	1000
1999-05-05	25270	1000
1999-05-05	55954	1000
1999-05-05	12612	1000
1999-05-06	3977	500
1999-05-06	26439	1000
1999-05-06	13992	500
1999-05-06	56829	1000
1999-05-06	2876	1000
1999-05-07	60052	1000
1999-05-07	60053	1000
1999-05-07	60054	1000
1999-05-07	1171	1000
1999-05-07	3200	-1000
1999-05-07	31921	1000
1999-05-07	59858	1000
1999-05-07	34698	950
1999-05-07	59778	-500
1999-05-07	60013	-1000
1999-05-07	6787	1000
1999-05-07	2243	1000
1999-05-07	56323	1000
1999-05-07	2236	2000
1999-05-07	60055	1000
1999-05-07	10354	500
1999-05-07	22281	1000
1999-05-07	11635	1000
1999-05-07	50150	1000
1999-05-07	12558	1000
1999-05-07	46747	-1000
1999-05-07	5380	1000
1999-05-07	9857	-1000
1999-05-07	37207	500
1999-05-07	60056	1000
1999-05-07	1664	-1000
1999-05-07	60057	1000
1999-05-07	56948	1000
1999-05-10	58232	1000
1999-05-10	57923	-1000
1999-05-10	6287	1000
1999-05-10	37829	1000
1999-05-10	7028	-1000
1999-05-10	11076	500
1999-05-10	19344	1000
1999-05-10	6763	-1000
1999-05-10	3350	1000
1999-05-10	6856	1000
1999-05-10	19776	1000
1999-05-10	60058	1000
1999-05-10	6966	1000
1999-05-10	58457	1000
1999-05-10	60059	500
1999-05-10	761	1000
1999-05-10	60060	500
1999-05-10	60061	1000
1999-05-10	719	500
1999-05-10	58087	500
1999-05-10	58385	1000
1999-05-10	22744	500
1999-05-11	60062	1000
1999-05-11	60063	1000
1999-05-11	56754	1000
1999-05-11	7732	250
1999-05-11	12619	1000
1999-05-11	59884	500
1999-05-11	8132	1000
1999-05-11	8595	1000
1999-05-11	293	500
1999-05-11	2239	1000
1999-05-11	6072	500
1999-05-11	5801	1000
1999-05-11	60064	1000
1999-05-11	57201	1000
1999-05-11	3124	1000
1999-05-11	60065	1000
1999-05-11	60066	500
1999-05-11	59585	300
1999-05-12	19117	250
1999-05-12	5586	1000
1999-05-12	60067	1000
1999-05-12	25306	1000
1999-05-12	28726	1000
1999-05-12	38143	1000
1999-05-12	15458	1000
1999-05-12	60068	1000
1999-05-12	1601	1000
1999-05-12	1772	1000
1999-05-12	57358	1000
1999-05-12	25714	250
1999-05-12	5833	1000
1999-05-12	1229	1000
1999-05-12	37457	1000
1999-05-12	6500	1000
1999-05-12	6655	500
1999-05-12	853	2000
1999-05-12	1975	1000
1999-05-12	58059	1000
1999-05-12	3706	1000
1999-05-12	986	1000
1999-05-12	60069	1000
1999-05-12	3134	1000
1999-05-12	12516	1000
1999-05-13	59584	1000
1999-05-13	34449	1000
1999-05-13	23708	1000
1999-05-13	10355	1000
1999-05-13	32562	1000
1999-05-13	931	500
1999-05-13	19346	1000
1999-05-13	1628	1000
1999-05-13	34698	1000
1999-05-13	7609	1000
1999-05-13	17105	1000
1999-05-13	2564	1000
1999-05-13	57951	1000
1999-05-13	55993	1000
1999-05-13	57441	1000
1999-05-14	5702	2000
1999-05-14	58697	250
1999-05-14	24269	500
1999-05-14	58496	-1000
1999-05-14	59813	-1000
1999-05-14	12745	500
1999-05-14	60070	500
1999-05-14	21084	1000
1999-05-14	40337	500
1999-05-14	1686	1000
1999-05-14	18327	1000
1999-05-14	60071	1000
1999-05-14	6466	1000
1999-05-14	60072	1000
1999-05-14	24269	500
1999-05-14	1175	1000
1999-05-14	16305	1000
1999-05-14	7046	1000
1999-05-14	10395	1000
1999-05-14	60073	300
1999-05-14	20912	250
1999-05-17	22875	1000
1999-05-17	56247	1000
1999-05-17	60074	1000
1999-05-17	10472	1000
1999-05-17	50497	1000
1999-05-17	60075	1000
1999-05-17	56919	-1000
1999-05-17	58508	1000
1999-05-17	60076	1000
1999-05-17	58614	250
1999-05-17	3232	1000
1999-05-17	50470	1000
1999-05-17	56426	500
1999-05-17	34656	1000
1999-05-17	8248	1000
1999-05-17	4355	1000
1999-05-17	58764	500
1999-05-17	23475	500
1999-05-17	1180	500
1999-05-18	25620	1000
1999-05-18	32299	1000
1999-05-18	60077	1000
1999-05-18	6449	1000
1999-05-18	60078	250
1999-05-18	42531	1000
1999-05-18	58515	1000
1999-05-18	56706	500
1999-05-18	57337	1000
1999-05-18	59463	1000
1999-05-19	51677	1000
1999-05-19	50333	250
1999-05-19	60079	1000
1999-05-19	7044	1000
1999-05-19	7054	1000
1999-05-19	60080	500
1999-05-19	35529	797
1999-05-19	60081	500
1999-05-19	7047	1000
1999-05-19	23956	1000
1999-05-19	17875	500
1999-05-19	60082	1000
1999-05-19	38722	1000
1999-05-19	58502	500
1999-05-19	58392	1000
1999-05-20	12560	1000
1999-05-20	19675	500
1999-05-20	56327	500
1999-05-20	938	250
1999-05-20	57201	1000
1999-05-20	57693	1000
1999-05-20	4263	1000
1999-05-20	58714	250
1999-05-20	56335	1000
1999-05-20	13751	1000
1999-05-20	58760	250
1999-05-20	58130	1000
1999-05-20	60083	500
1999-05-20	4161	875
1999-05-20	19842	1000
1999-05-20	12843	1000
1999-05-20	12852	1000
1999-05-20	35012	1000
1999-05-20	36575	1000
1999-05-20	58514	-1000
1999-05-20	60084	1000
1999-05-20	753	1000
1999-05-20	58267	2000
1999-05-20	4289	1000
1999-05-20	53136	1000
1999-05-20	4288	1000
1999-05-20	56636	1000
1999-05-20	27210	1000
1999-05-20	2392	1000
1999-05-20	55645	250
1999-05-21	2324	-1000
1999-05-21	24629	1000
1999-05-21	24630	1000
1999-05-21	13348	1000
1999-05-21	50098	2000
1999-05-21	57261	500
1999-05-21	8690	1000
1999-05-21	60085	250
1999-05-21	49692	1000
1999-05-21	24630	1000
1999-05-21	25242	1000
1999-05-21	4400	250
1999-05-21	24632	2000
1999-05-21	23856	1000
1999-05-21	836	1000
1999-05-21	832	1000
1999-05-21	57025	1000
1999-05-21	826	1000
1999-05-22	24235	-1000
1999-05-22	35529	202
1999-05-22	1091	632
1999-05-23	1293	-1000
1999-05-24	8083	1000
1999-05-24	4548	1000
1999-05-24	3070	1000
1999-05-24	50284	1000
1999-05-24	57494	500
1999-05-24	32469	500
1999-05-24	46421	-1000
1999-05-24	4274	1000
1999-05-24	205	1000
1999-05-24	60086	1000
1999-05-24	905	500
1999-05-24	60087	400
1999-05-24	15874	1000
1999-05-24	60088	1000
1999-05-24	60089	1000
1999-05-24	25578	1000
1999-05-24	10636	500
1999-05-24	16165	250
1999-05-24	57534	500
1999-05-24	57534	500
1999-05-24	36750	1000
1999-05-24	57494	500
1999-05-24	10635	1000
1999-05-24	60090	1000
1999-05-24	33003	1000
1999-05-25	19687	1000
1999-05-25	12581	250
1999-05-25	60091	1000
1999-05-25	2030	1000
1999-05-25	59469	500
1999-05-25	60092	1000
1999-05-25	59469	500
1999-05-25	2505	1000
1999-05-25	24	2000
1999-05-25	60093	1000
1999-05-25	6761	1000
1999-05-25	5465	500
1999-05-25	20050	1000
1999-05-25	60094	1000
1999-05-25	855	1000
1999-05-25	3492	2000
1999-05-25	60095	1000
1999-05-25	9072	500
1999-05-25	60096	1000
1999-05-25	55644	1000
1999-05-25	58098	1000
1999-05-26	58683	2000
1999-05-26	2667	1000
1999-05-26	59925	-1000
1999-05-26	53051	-1000
1999-05-26	46679	1000
1999-05-26	50187	1000
1999-05-26	58457	1000
1999-05-26	60097	1000
1999-05-26	10826	1000
1999-05-26	60098	500
1999-05-26	60099	500
1999-05-26	1929	250
1999-05-26	8951	1000
1999-05-26	29563	500
1999-05-26	1374	250
1999-05-26	1374	250
1999-05-26	59129	1000
1999-05-26	57401	2000
1999-05-26	56642	1000
1999-05-26	39322	1000
1999-05-26	1650	1000
1999-05-26	60100	1000
1999-05-27	60101	500
1999-05-27	50281	1000
1999-05-27	57590	1000
1999-05-27	6796	1000
1999-05-27	12624	1000
1999-05-27	9384	1000
1999-05-27	60102	250
1999-05-27	57095	1000
1999-05-27	1214	250
1999-05-27	6786	1000
1999-05-27	8995	1000
1999-05-27	12662	1000
1999-05-27	56245	1000
1999-05-27	58973	1000
1999-05-27	378	1000
1999-05-27	58527	500
1999-05-27	58527	250
1999-05-27	4403	1000
1999-05-27	60103	250
1999-05-27	4021	1000
1999-05-27	764	250
1999-05-27	1701	1000
1999-05-27	60104	1000
1999-05-27	1655	1000
1999-05-27	7467	1000
1999-05-27	9231	1000
1999-05-27	58542	1000
1999-05-27	6299	1000
1999-05-27	12515	1000
1999-05-27	4404	1000
1999-05-27	4413	1000
1999-05-27	3887	1000
1999-05-27	57700	2000
1999-05-28	13776	1000
1999-05-28	1045	500
1999-05-28	60105	1000
1999-05-28	37018	1000
1999-05-28	60106	1000
1999-05-28	6605	1000
1999-05-28	40458	500
1999-05-28	2900	1000
1999-05-28	3942	1000
1999-05-28	14008	250
1999-05-28	60107	1000
1999-05-28	60108	1000
1999-05-28	22192	250
1999-05-28	15703	250
1999-05-28	57754	1000
1999-05-28	23777	250
1999-05-28	12817	250
1999-05-28	2622	1000
1999-05-28	22197	1000
1999-05-28	9755	750
1999-06-01	1390	1000
1999-06-01	2531	500
1999-06-01	60109	1000
1999-06-01	9346	1000
1999-06-01	58449	1000
1999-06-01	1155	1000
1999-06-01	56240	1000
1999-06-01	60110	1000
1999-06-01	14670	1000
1999-06-01	58426	1000
1999-06-01	36700	1000
1999-06-01	40187	1000
1999-06-01	9861	1000
1999-06-01	2186	-1000
1999-06-01	59981	500
1999-06-01	1050	1000
1999-06-01	2950	1000
1999-06-01	23772	1000
1999-06-01	2320	500
1999-06-01	56472	1000
1999-06-01	40004	1000
1999-06-02	980	500
1999-06-02	55437	1000
1999-06-02	60111	1000
1999-06-02	24120	1000
1999-06-02	1215	1000
1999-06-02	5046	1000
1999-06-02	60112	1000
1999-06-02	9272	1000
1999-06-02	56107	1000
1999-06-02	8596	500
1999-06-02	59387	1000
1999-06-02	60113	1000
1999-06-02	19764	950
1999-06-02	35392	1000
1999-06-02	34562	1000
1999-06-02	54220	1000
1999-06-02	57191	2000
1999-06-02	57842	1000
1999-06-02	50312	1000
1999-06-02	10271	1000
1999-06-02	6552	1000
1999-06-02	57701	1000
1999-06-02	56815	1000
1999-06-03	338	1000
1999-06-03	19046	1000
1999-06-03	56545	1000
1999-06-03	60114	500
1999-06-03	55796	1000
1999-06-03	22298	750
1999-06-03	7456	1000
1999-06-03	58745	500
1999-06-03	57872	1000
1999-06-03	1532	1000
1999-06-03	36408	1000
1999-06-03	78	500
1999-06-03	60115	1000
1999-06-03	36407	1000
1999-06-03	2812	1000
1999-06-03	59971	-1000
1999-06-03	19854	1000
1999-06-03	22709	1000
1999-06-03	3265	500
1999-06-03	56788	1000
1999-06-03	803	2000
1999-06-03	38072	1000
1999-06-03	22675	1000
1999-06-03	59971	1000
1999-06-03	6788	1000
1999-06-03	25526	500
1999-06-03	35303	1000
1999-06-03	1691	1000
1999-06-03	25526	500
1999-06-03	57634	1000
1999-06-03	11406	250
1999-06-03	60116	250
1999-06-03	8891	1000
1999-06-03	26501	1000
1999-06-03	36082	1000
1999-06-04	23894	1000
1999-06-04	4417	1000
1999-06-04	60117	1000
1999-06-04	2896	1000
1999-06-04	60118	1000
1999-06-04	60119	1000
1999-06-04	7667	1000
1999-06-04	9111	1000
1999-06-04	60120	1000
1999-06-04	6320	500
1999-06-04	23867	500
1999-06-04	2892	1000
1999-06-04	51641	1000
1999-06-04	22963	1000
1999-06-04	10165	1000
1999-06-04	3139	983
1999-06-04	51641	1000
1999-06-04	3763	1000
1999-06-04	60121	500
1999-06-04	60122	500
1999-06-04	60123	500
1999-06-04	4731	1000
1999-06-04	11154	1000
1999-06-04	19655	787
1999-06-04	58252	1000
1999-06-04	674	1000
1999-06-07	10036	1000
1999-06-07	10572	1000
1999-06-07	9429	1000
1999-06-07	13814	1000
1999-06-07	24645	2000
1999-06-07	26037	1000
1999-06-07	22607	1000
1999-06-07	15714	1000
1999-06-07	10037	1000
1999-06-07	12764	1000
1999-06-07	60124	500
1999-06-07	1157	1000
1999-06-07	60125	1000
1999-06-07	60126	250
1999-06-07	1827	1000
1999-06-07	20008	1000
1999-06-07	60127	1000
1999-06-07	20008	1000
1999-06-07	24031	1000
1999-06-07	58677	500
1999-06-07	39127	500
1999-06-08	1976	1000
1999-06-08	60128	250
1999-06-08	19889	1000
1999-06-08	12629	1000
1999-06-08	1424	1000
1999-06-08	8357	1000
1999-06-08	53995	1000
1999-06-08	57509	1000
1999-06-08	6467	1000
1999-06-08	40248	1000
1999-06-08	894	1000
1999-06-08	56612	500
1999-06-08	3029	500
1999-06-08	39133	500
1999-06-09	60129	1000
1999-06-09	1297	1000
1999-06-09	61	200
1999-06-09	1270	1000
1999-06-09	12806	500
1999-06-09	32294	1000
1999-06-09	25740	500
1999-06-09	56788	500
1999-06-09	1141	1000
1999-06-09	4139	486
1999-06-09	56968	1000
1999-06-09	60130	500
1999-06-09	57589	1000
1999-06-09	57791	1000
1999-06-09	57751	250
1999-06-09	60131	1000
1999-06-09	3593	1000
1999-06-09	60132	1000
1999-06-09	810	2000
1999-06-09	59489	1000
1999-06-09	57694	1000
1999-06-09	60133	1000
1999-06-09	60133	1000
1999-06-09	1939	1000
1999-06-09	714	1000
1999-06-09	10085	1000
1999-06-09	1942	1000
1999-06-09	2923	1000
1999-06-09	60134	1000
1999-06-09	60135	1000
1999-06-09	3215	1000
1999-06-09	60136	1000
1999-06-09	8262	1000
1999-06-10	29535	1000
1999-06-10	60137	1000
1999-06-10	10090	1000
1999-06-10	58307	1000
1999-06-10	5834	1000
1999-06-10	3704	1000
1999-06-10	3793	1000
1999-06-10	25224	1000
1999-06-10	60138	1000
1999-06-10	58532	1000
1999-06-10	59490	400
1999-06-10	805	1000
1999-06-10	2071	1000
1999-06-10	12599	1000
1999-06-10	2065	1000
1999-06-10	60139	1000
1999-06-10	927	1000
1999-06-10	57671	1000
1999-06-10	789	1000
1999-06-10	37419	1000
1999-06-10	36290	1000
1999-06-10	19763	1000
1999-06-10	10356	1000
1999-06-10	58927	1000
1999-06-10	60140	1000
1999-06-10	36254	500
1999-06-10	60141	1000
1999-06-10	56789	750
1999-06-10	26254	1000
1999-06-10	5537	1000
1999-06-10	7892	1000
1999-06-10	60142	1000
1999-06-10	1675	1000
1999-06-10	24732	1000
1999-06-10	56637	1000
1999-06-10	8565	1000
1999-06-10	60143	1000
1999-06-10	60144	1000
1999-06-10	57374	1000
1999-06-10	57374	1000
1999-06-10	6853	444
1999-06-10	2345	1000
1999-06-10	2312	1000
1999-06-10	59445	500
1999-06-10	3157	1000
1999-06-10	6728	1000
1999-06-10	29640	1000
1999-06-10	36240	500
1999-06-10	1152	1000
1999-06-11	60145	500
1999-06-11	53868	1000
1999-06-11	56156	1000
1999-06-11	60146	500
1999-06-11	33570	750
1999-06-11	57913	1000
1999-06-11	56160	1000
1999-06-11	5655	1000
1999-06-11	14316	1000
1999-06-11	29341	1000
1999-06-11	58294	1000
1999-06-11	58295	1000
1999-06-11	7298	1000
1999-06-11	2096	1000
1999-06-11	58865	1000
1999-06-11	34584	1000
1999-06-11	59432	250
1999-06-11	58747	1000
1999-06-11	56418	1000
1999-06-11	58738	1000
1999-06-11	56774	1000
1999-06-11	1534	1000
1999-06-11	19301	1000
1999-06-14	53749	1000
1999-06-14	37905	1000
1999-06-14	60147	1000
1999-06-14	60145	500
1999-06-15	12700	1000
1999-06-15	23408	-1000
1999-06-15	12708	1000
1999-06-15	23408	1000
1999-06-15	58740	1000
1999-06-15	60148	1000
1999-06-15	1024	1000
1999-06-15	8111	1000
1999-06-15	26473	500
1999-06-15	6538	1000
1999-06-15	6789	1000
1999-06-15	17944	250
1999-06-15	2463	1000
1999-06-15	2464	500
1999-06-15	60149	1000
1999-06-16	1143	1000
1999-06-16	19835	500
1999-06-16	19835	500
1999-06-16	4267	1000
1999-06-16	26495	1000
1999-06-16	820	1000
1999-06-16	15033	1000
1999-06-16	38984	1000
1999-06-16	34893	1000
1999-06-16	19755	1000
1999-06-16	20038	1000
1999-06-16	10111	2000
1999-06-16	60150	1000
1999-06-16	60151	1000
1999-06-16	60152	1000
1999-06-16	8769	1000
1999-06-16	785	1000
1999-06-16	60153	1000
1999-06-16	60154	1000
1999-06-16	12706	1000
1999-06-16	37483	1000
1999-06-16	6966	2000
1999-06-16	60155	1000
1999-06-16	25312	1000
1999-06-16	2335	1000
1999-06-16	1219	1000
1999-06-16	53138	1000
1999-06-16	25311	1000
1999-06-16	57150	1000
1999-06-17	4256	1000
1999-06-17	57808	1000
1999-06-17	24839	500
1999-06-17	60156	250
1999-06-17	24839	500
1999-06-17	23894	1000
1999-06-17	51474	1000
1999-06-17	60157	1000
1999-06-17	26499	1000
1999-06-17	4030	250
1999-06-17	969	1000
1999-06-17	12767	1000
1999-06-17	60158	1000
1999-06-17	37472	1000
1999-06-17	2412	1000
1999-06-17	56818	1000
1999-06-17	56452	1000
1999-06-17	3112	250
1999-06-17	58947	250
1999-06-17	26762	1000
1999-06-17	50098	-1000
1999-06-17	56242	1000
1999-06-17	23056	1000
1999-06-17	20005	1000
1999-06-17	18327	-1000
1999-06-17	25581	1000
1999-06-17	22400	1000
1999-06-17	13748	1000
1999-06-17	1309	1000
1999-06-17	849	1000
1999-06-17	36079	1000
1999-06-17	3785	1000
1999-06-17	853	-1000
1999-06-17	8679	1000
1999-06-17	57577	1000
1999-06-17	36158	1000
1999-06-18	7865	1000
1999-06-18	27681	1000
1999-06-18	33072	1000
1999-06-18	59539	1000
1999-06-18	60159	1000
1999-06-18	8040	1000
1999-06-18	60160	1000
1999-06-18	55087	500
1999-06-18	60161	1000
1999-06-18	35229	1000
1999-06-18	2966	1000
1999-06-18	23706	500
1999-06-18	3110	1000
1999-06-18	23706	500
1999-06-18	56578	1000
1999-06-18	12510	1000
1999-06-18	23706	500
1999-06-18	23706	500
1999-06-18	60162	1000
1999-06-18	60163	500
1999-06-18	60163	500
1999-06-18	13903	1000
1999-06-18	9736	1000
1999-06-18	7816	1000
1999-06-18	55347	1000
1999-06-18	55860	1000
1999-06-18	56515	2000
1999-06-18	55328	1000
1999-06-18	6327	1000
1999-06-18	2588	1000
1999-06-18	23640	1000
1999-06-18	2589	1000
1999-06-18	857	1000
1999-06-18	52913	1000
1999-06-18	50473	1000
1999-06-18	60164	1000
1999-06-18	60165	1000
1999-06-18	23778	1000
1999-06-18	55346	1000
1999-06-18	9737	1000
1999-06-18	7465	1000
1999-06-18	4352	1000
1999-06-18	59490	400
1999-06-18	34048	1000
1999-06-18	11287	1000
1999-06-18	35449	1000
1999-06-18	6071	1000
1999-06-18	2114	1000
1999-06-18	60166	1000
1999-06-18	2213	1000
1999-06-18	38427	1000
1999-06-18	10571	1000
1999-06-18	54013	1000
1999-06-18	1831	1000
1999-06-18	3782	375
1999-06-18	3590	1000
1999-06-18	22612	500
1999-06-18	1916	1000
1999-06-18	748	1000
1999-06-18	1853	1000
1999-06-18	5702	-1000
1999-06-18	2078	1000
1999-06-18	1916	1000
1999-06-18	24038	1000
1999-06-18	2125	1000
1999-06-18	792	1000
1999-06-18	22867	1000
1999-06-18	33335	1000
1999-06-18	35393	1000
1999-06-18	60167	500
1999-06-18	57379	1000
1999-06-18	54416	1000
1999-06-18	6607	500
1999-06-18	711	1000
1999-06-18	2406	1000
1999-06-18	2402	1000
1999-06-18	57260	1000
1999-06-18	3586	1000
1999-06-18	37256	500
1999-06-18	19365	1000
1999-06-18	902	1000
1999-06-18	5817	1000
1999-06-18	59029	1000
1999-06-18	36301	2000
1999-06-18	2255	-1000
1999-06-18	55999	1000
1999-06-18	57862	1000
1999-06-18	55800	1000
1999-06-21	36668	1000
1999-06-21	59041	1000
1999-06-21	32801	1000
1999-06-21	13081	1000
1999-06-21	18044	500
1999-06-21	42411	1000
1999-06-21	60168	250
1999-06-21	60169	250
1999-06-21	12030	500
1999-06-21	60170	1000
1999-06-21	13560	1000
1999-06-21	41274	1000
1999-06-21	60171	1000
1999-06-21	17177	1000
1999-06-21	15768	500
1999-06-21	60172	1000
1999-06-21	25127	1000
1999-06-21	13230	1000
1999-06-21	79	750
1999-06-21	15091	1000
1999-06-21	19465	1000
1999-06-21	14803	1000
1999-06-21	13217	500
1999-06-21	14326	1000
1999-06-21	60173	1000
1999-06-21	59992	750
1999-06-21	24233	1000
1999-06-21	7334	250
1999-06-22	25228	1000
1999-06-22	53927	1000
1999-06-22	60174	500
1999-06-22	19421	1000
1999-06-22	25666	1000
1999-06-22	54852	1000
1999-06-22	24549	1000
1999-06-22	60175	1000
1999-06-22	25157	1000
1999-06-22	54709	1000
1999-06-22	56769	1000
1999-06-22	763	1000
1999-06-22	56681	1000
1999-06-22	56723	2000
1999-06-22	24171	1000
1999-06-22	766	1000
1999-06-22	22813	500
1999-06-22	25611	1000
1999-06-22	6615	1000
1999-06-22	1786	1000
1999-06-22	51681	1000
1999-06-22	57070	1000
1999-06-22	8387	1000
1999-06-22	58334	1000
1999-06-22	57005	1000
1999-06-22	58998	2000
1999-06-22	60176	2000
1999-06-22	60177	1000
1999-06-22	58995	2000
1999-06-22	33352	1000
1999-06-22	60178	1000
1999-06-22	7083	2000
1999-06-22	16923	1000
1999-06-22	11142	1000
1999-06-22	60070	500
1999-06-22	39351	1000
1999-06-22	33592	1000
1999-06-22	7937	1000
1999-06-22	46616	1000
1999-06-22	34262	1000
1999-06-22	12159	1000
1999-06-22	1224	1000
1999-06-22	12766	1000
1999-06-22	35750	1000
1999-06-22	42004	1000
1999-06-22	6066	1000
1999-06-22	51492	1000
1999-06-22	33242	1000
1999-06-22	32818	1000
1999-06-22	1683	1000
1999-06-22	8445	1000
1999-06-22	10366	1000
1999-06-23	16263	1000
1999-06-23	7666	500
1999-06-23	2545	1000
1999-06-23	56374	1000
1999-06-23	28419	250
1999-06-23	59830	1000
1999-06-23	26360	1000
1999-06-23	51473	1000
1999-06-23	11768	1000
1999-06-23	59431	1000
1999-06-23	59428	1000
1999-06-23	2236	-1000
1999-06-23	2488	1000
1999-06-23	7557	1000
1999-06-23	20530	1000
1999-06-23	696	500
1999-06-23	1322	1000
1999-06-23	3594	900
1999-06-23	22232	1000
1999-06-23	60179	500
[truncated: 3,554 more rows]

## Sheet: rep cand. prev. donation 2000
entity_id	amount_donated_rep_previously
645	250
648	3500
651	6500
655	61000
658	200
660	200
56234	39000
663	9250
667	6650
668	3750
669	900
671	41800
672	4500
673	8750
674	17500
675	250
4	1500
677	2750
678	250
679	3500
680	1250
681	2000
682	6500
684	3500
686	500
5	7500
688	5000
690	250
694	1000
696	4500
699	2000
700	17450
8	2500
703	7400
704	3000
705	5250
706	1750
707	2000
708	5550
710	2750
711	6250
712	2200
716	2000
720	5500
724	6050
725	52150
730	5500
731	17250
732	12150
733	2250
737	2250
739	200
741	250
742	17000
745	1000
747	18750
748	250
749	10800
17	2500
18	2000
753	4500
754	1000
760	2000
761	13000
763	16750
765	1200
766	6250
21	1000
770	2000
771	1500
772	2000
773	500
778	2000
779	10000
780	2500
23	3000
785	2000
24	4300
787	11250
788	1000
789	2000
790	5500
792	5000
793	8000
797	1000
798	6750
28	500
800	500
803	3500
805	5800
807	8250
808	1750
809	500
30	200
812	9000
817	4500
818	10700
819	3500
821	1500
825	4500
827	500
828	2750
829	8000
830	2000
832	30500
834	8000
835	10100
840	2000
842	8000
843	250
844	3000
849	3000
851	1250
853	9500
40	1000
855	7250
857	1000
864	250
866	200
868	750
869	1000
870	250
871	500
875	3000
42	750
877	4100
878	8250
879	20000
880	1300
881	1250
44	6000
882	10000
883	46200
47	2500
892	250
893	3000
49	1000
897	4000
898	250
900	8500
902	8750
903	2000
905	3000
910	9200
911	2000
912	2000
915	6500
916	1000
917	1000
918	3000
56236	21000
919	7000
921	11500
922	45750
924	2000
927	2000
57	1000
930	6000
931	2000
935	750
58	2000
938	13500
939	4000
59	1000
942	5350
944	2500
946	3000
61	250
948	3500
951	13000
953	5500
954	32750
957	6750
959	12000
968	8299
65	1000
969	1500
974	2500
975	12000
979	500
980	500
67	2750
981	1000
985	3500
986	1500
990	850
991	1520
992	3400
993	5500
996	400
997	2500
998	250
999	11750
70	4450
1000	8500
71	200
1004	25925
1006	2650
1007	5200
75	1000
1014	250
1022	2500
1023	5000
1025	2000
1026	1000
1034	15500
1035	1500
1036	2500
1037	500
1040	500
1042	8000
1045	13500
1049	2750
1055	8800
1057	14000
1060	14900
1061	11100
83	12000
1062	11500
1063	3750
1069	7500
1070	1250
1071	13000
87	500
1076	250
1081	1000
1082	10500
1083	6350
1084	8800
1086	5500
1088	660
1096	2000
1097	13750
1098	4000
1099	500
1100	1750
103	1350
1110	2000
1112	1000
104	3500
1113	8750
1115	3900
1116	18500
1117	14500
1121	1000
1122	6725
1124	1000
1126	10550
1127	1300
1128	2000
1133	750
1134	250
1138	1000
1139	12275
1141	2950
1142	500
1144	15750
1145	20250
111	250
1147	250
1148	10000
1152	800
1154	1250
113	1250
1155	1372
1156	27050
1157	16750
1161	1000
1162	2500
1163	3550
115	9750
1167	3300
1171	38310
1174	1000
1175	16000
1180	250
1183	2000
1194	500
1196	1250
1197	6500
1199	16700
1200	1000
1203	250
121	500
1206	2000
123	250
1208	300
1213	8000
1217	2000
1218	1000
125	139750
1220	250
1221	4250
1222	1000
1227	8750
128	2000
1229	5500
1230	500
1232	1250
1234	2250
1235	11250
1238	4500
1240	1500
1241	8250
1245	2000
1249	3250
1259	4000
1261	7050
1265	1250
1266	2000
1267	6000
1268	225
1270	13500
1273	1500
1276	1000
1285	1500
1286	5000
1288	250
1289	1500
1290	1000
1291	1500
1292	22000
1293	5000
1294	3000
1297	500
1301	5750
1302	8890
1306	1000
1309	2450
1311	405
1312	750
1315	7500
1317	7800
1321	5650
1323	5000
1326	3000
1327	250
1339	2000
1341	10327
1342	12500
1343	6687
1345	500
142	2000
1354	750
147	1250
1355	1500
1357	2450
1358	850
1360	1000
1361	750
1362	5750
1363	3500
1364	15000
1366	500
1367	1000
1373	500
1374	1000
1375	250
1376	2000
151	500
1377	1750
1379	500
1380	750
1384	1750
1386	250
1390	1000
1394	17100
1395	4250
155	2539
1397	10000
1398	1950
1399	500
1400	2500
1401	1000
1402	12800
1403	13800
1404	12194
1405	250
1407	21750
1411	1550
1414	1000
1416	5350
161	1000
1418	46340
1421	250
1424	6000
1425	5000
1426	21000
1428	18999
164	3000
1431	250
1441	250
1442	1800
1446	250
1447	250
1448	600
1450	2000
1451	2250
1453	2000
1456	12700
1457	2250
1459	1500
1460	5550
1461	1000
1478	250
1480	2000
1481	1500
1482	2800
178	1500
1483	1000
1484	7450
1504	7000
1511	1000
1518	1050
1524	11000
184	2000
1526	2500
1527	3000
1531	4500
1532	750
1533	500
1534	8000
1537	2500
1541	12914
186	7250
1546	4000
1547	8750
1548	10015
1554	2000
1560	2500
1561	2000
1563	8744
1566	200
1582	17000
1583	3000
1591	1000
1595	500
1601	3500
1603	6800
1604	8837
1612	500
1614	250
1615	13650
1616	5200
1617	250
1621	4000
1622	4750
1625	1600
1627	350
1628	5500
1629	4000
1631	3500
1632	1500
1637	3450
1640	500
1642	5900
1645	11750
1646	4200
1650	500
1652	500
1655	20500
1657	9450
1658	8250
197	2500
1659	500
1661	7250
1662	500
1664	10000
1665	15000
1666	1000
1667	6500
1668	6600
1669	3050
1671	2200
1673	3500
1674	500
1679	10750
1683	1750
199	250
1687	2200
1691	1000
1693	1000
1695	500
1696	8000
1697	20000
1698	3000
1699	2750
1700	2000
1701	23000
1703	10700
1707	750
1709	1500
1710	2500
1711	2500
1718	1000
1719	2750
1720	1250
206	8000
1723	5750
1728	1000
1731	215
1733	500
1734	2950
1736	7000
1738	750
1743	1000
1750	350
1753	3350
1757	1750
1758	10000
1760	1000
1762	4250
1763	7000
1768	2500
1769	250
1770	3500
213	1000
1772	250
214	2500
1773	300
215	500
1775	500
1777	16400
1780	11250
1781	1250
1786	16500
219	450
1789	7500
1790	750
1796	1500
1798	1500
1802	1650
1805	20150
1806	5550
1807	1000
1818	66650
1824	1000
1826	3500
1827	1000
1829	2500
1831	2500
224	1000
1839	500
1840	1000
1846	20900
1849	4200
1853	7250
1854	7000
1857	2300
1862	6700
1864	1250
1866	2000
1867	1000
56240	1500
1876	500
1881	500
1883	3250
1884	250
1885	1000
1887	3700
1891	1000
1897	1250
1900	750
1903	16050
1911	13750
1912	13000
232	2000
1916	10700
1923	7500
1925	7750
1926	25000
1928	1000
1929	22750
1930	11950
1931	500
1932	1250
236	3500
1939	6250
1942	11250
1943	23450
237	8670
1944	10250
1945	10980
1948	1750
1951	2000
1952	3000
1953	1000
1954	1500
1957	250
1958	4200
1964	1000
1966	1500
1967	500
1971	250
1972	3000
1973	6000
1975	5200
1976	3850
1977	1000
1981	4000
1982	2000
1983	500
1988	3500
1996	2250
1997	2000
246	11085
2000	750
2001	4500
2005	500
2008	450
2014	7500
2016	1500
250	250
2020	1500
2025	3000
2029	2750
2030	2500
252	500
2033	2000
2034	21075
2042	1350
2045	2000
255	2000
2048	1000
258	500
2053	3675
2054	18000
2055	22140
2058	6700
2059	7000
2060	17900
2061	10000
2063	9750
2064	250
2065	19500
262	4000
2071	2675
2072	9000
2074	250
2075	20650
2079	1000
2082	250
2087	1500
2088	15000
2089	20900
2095	1500
2100	2000
2105	3050
2106	2000
268	5250
2112	1000
2113	13600
2114	1750
271	2500
2115	1000
2121	1200
2122	4000
2124	8500
2125	2000
2129	10000
2133	18750
2138	4250
2141	900
2143	3000
2144	300
2145	1000
2149	10100
2152	36300
2154	500
2155	1000
2169	29650
2170	3000
280	500
2172	8900
281	500
2176	1000
2180	8000
2182	12860
2184	250
2186	6000
2195	200
2197	750
2200	3000
2203	500
2204	4250
2212	250
2214	18000
2222	13800
2224	8000
2226	3000
2227	500
2228	2000
2234	6500
2236	469
2239	20000
2240	31950
2242	3500
2243	59500
2245	5000
2246	2900
2247	5000
2248	1000
2250	2000
2251	23750
2252	3000
2254	4490
2255	13459
293	3650
2257	6250
2259	500
2261	2000
2269	4000
2281	250
2291	8500
2295	8250
2309	1500
2314	750
2324	2200
2326	3500
2327	14500
2328	1250
2335	25850
2338	13000
2342	21000
2344	18000
2354	1000
2358	2750
2368	2000
2369	3000
2371	11500
2372	800
2390	18000
2391	500
2392	27500
2395	3500
2400	1250
2402	5500
2403	13750
2406	2000
316	2000
2412	1000
2415	1000
2416	1000
2419	2300
2424	500
317	1000
2430	1500
2435	1000
2439	3500
2441	500
2445	5000
2446	9250
2455	2250
2458	1000
2459	2000
2460	9000
2462	9000
2463	1250
2464	1500
2471	2250
2474	3900
2488	1350
2491	5250
2505	13000
2510	1200
2529	250
2530	4500
338	2250
2545	500
2555	1250
2561	500
342	4500
2564	7500
2565	900
2571	10500
344	250
2581	500
345	1000
2583	8250
2586	3250
2587	250
2588	3500
2589	800
2590	2000
2605	500
2618	2500
2619	500
2622	4500
2623	1000
2636	1000
2637	1550
2639	2750
2643	2500
353	600
2649	1000
2653	4000
2657	1500
2667	16000
2670	1250
2678	6000
2679	1000
360	1000
2684	1000
2686	1250
2689	2000
2707	3000
2723	13900
2726	1000
2731	10000
2734	1000
2738	5000
2755	2500
2770	1000
2783	500
2787	2500
2788	3500
2790	500
2791	8750
2795	250
2812	500
378	6000
2833	7150
2836	1000
2837	8000
2843	1000
2849	750
2851	1500
2853	250
2860	1000
2864	250
2865	10200
2881	4500
2891	2250
2896	1000
2902	5000
2907	2800
2908	1250
2909	8500
2911	21500
2912	4000
2913	500
2914	6200
2917	2600
386	10250
2923	2000
2928	500
2938	2000
2942	25000
2946	250
2950	6000
2966	2500
398	250
2994	15000
3006	6750
3019	1000
3020	1300
3029	4750
3030	250
3033	7750
3034	10250
3048	1550
3049	2000
3051	250
3060	2250
3062	4700
3070	3350
3086	1000
3092	1000
3108	26000
3110	2000
3112	1500
3113	10500
415	1000
3117	500
3121	750
3122	2250
3123	250
3128	11250
3129	3500
3137	200
3139	11500
3140	9000
3141	200
3144	16128
3145	22200
3148	6500
418	650
421	1250
3169	9000
424	1500
3183	20800
425	1000
429	2000
3198	500
3199	1500
3200	10950
3202	500
3204	5700
3215	20000
3228	1250
3231	1000
3232	1500
3264	750
3285	6500
3294	6000
446	1000
3314	6000
3316	2750
3320	6500
3333	400
3335	250
3339	8950
451	750
3343	1000
3353	1500
3357	1500
3365	500
3368	2000
3382	1000
3384	34125
3385	11500
462	750
56241	650
3410	2000
3417	14450
3424	2750
3432	5250
3439	1000
3445	1200
3449	3375
473	3450
3465	6750
3466	8500
3477	6800
3482	20500
3497	2000
3504	2700
3507	500
3508	1250
3512	58000
3513	7000
3516	1000
3534	500
3537	1000
3551	7000
486	250
3557	4000
3562	500
3581	39500
3582	1000
3586	3500
3590	27960
3601	3250
3613	2500
3628	1000
3634	1500
3638	4000
3641	4500
3643	800
3645	2750
505	31326
3646	7500
3648	250
3658	1500
3662	3000
3669	2000
3679	18500
3689	750
3693	2000
3704	16000
3706	22425
3717	500
3722	500
3729	15500
3733	4250
3736	3750
3739	1500
3748	1250
3763	1250
517	250
3785	8000
3786	11725
3793	2050
3794	4500
3796	7500
3802	7750
3831	200
3832	4750
3833	500
3834	250
3835	500
3838	5000
3839	29250
3840	2250
3841	1500
3842	750
3844	8930
3848	250
3849	750
528	500
3861	3500
3868	1000
3872	1700
3880	3750
3886	500
3887	2500
3888	1000
535	250
3895	1000
3932	16000
3933	750
3938	1500
3956	4300
3967	7625
3970	6500
551	250
557	1000
4012	1000
4022	2750
4030	250
4041	15250
4045	10000
4052	3000
4058	1000
4065	1000
4070	3000
4075	1000
4079	13250
566	500
4106	1500
4116	10750
4117	4250
4118	3000
4119	4000
60675	17200
4139	5000
4150	41500
4155	2000
4161	20100
4178	9400
4184	28000
4185	3250
4192	2250
4203	8000
4204	10250
4205	8250
4211	8750
4224	14043
4240	2000
56242	12000
4246	1000
60676	3500
4255	5750
4256	33000
4257	9750
4263	250
4264	2000
4265	1000
4267	2000
4270	500
4271	1500
4274	9750
4275	4250
4283	8250
4284	5000
4286	3000
4288	12000
4304	250
4311	6500
4313	33937
4342	4250
4352	13850
4354	1000
4355	3200
607	2000
4368	5000
4372	5000
4373	8500
4381	2750
4383	6150
4401	11500
4404	1250
4405	44750
4413	5550
4415	1000
4416	1000
4417	3000
4421	250
4422	2250
4425	11250
4432	1500
4433	1250
4434	500
4444	13150
4476	1500
630	1000
4509	5250
631	200
4511	4000
632	1000
4516	6500
4517	59376
4518	60500
4538	1000
4539	5500
4548	1200
4550	21500
4554	8500
4559	250
4569	201
4576	300
642	1000
4620	2000
4623	4000
4627	200
5269	8500
5270	7250
5276	1000
5287	18500
5288	500
5292	1000
5307	4000
5314	250
5315	1000
5321	19800
5324	6000
5331	4500
5332	1000
5338	4000
5339	1250
5344	11450
5345	900
5354	2000
5355	250
5359	29500
5373	10250
5374	1000
5376	4050
5377	500
5379	3870
5397	500
5400	12250
5415	10878
4694	250
5433	2000
5456	5250
5465	500
5469	7500
5471	30950
5474	3500
4711	1000
5477	6500
5480	1400
5489	8845
5491	2000
5498	8000
5532	1000
5536	3250
5537	9000
5541	500
5562	3000
5570	12750
5572	9000
5575	14250
56243	69500
4730	3000
5586	2250
5588	27250
5600	7750
5601	750
5603	1000
5607	250
4732	1000
5618	500
5671	11100
5683	3400
5689	1000
5702	750
5714	8000
5734	3000
5735	9500
4755	1000
5741	5250
5744	1000
5752	2400
5754	500
5766	500
5770	250
5772	750
5773	1500
5783	10050
5786	26000
5787	500
5798	3900
5801	3500
5817	3700
5822	2200
5827	5000
5835	5700
5844	3750
5848	11000
5850	200
5853	9600
5859	250
5860	2750
5861	3950
5876	4950
5879	750
60292	10500
5907	500
5914	3000
5916	10400
5918	2700
5934	500
5935	1900
5938	500
5949	1000
5957	10000
5968	30750
5980	2000
5985	2750
5989	10800
5995	3350
5997	35050
6001	500
6005	8750
6008	500
6009	15950
6027	1500
6066	1500
6080	9000
6085	3300
6110	4000
6115	2500
6119	2000
6123	3000
6124	3000
6128	800
6130	5500
6140	1000
6147	250
6158	14550
6185	1000
6186	1000
6188	7650
6214	1000
6249	1000
6287	1000
6290	500
56244	6750
6298	250
6302	1000
6309	8000
6314	2500
6320	500
6322	500
6325	2200
6327	3750
6328	4100
6337	1000
6339	250
6353	500
6357	300
6358	250
6362	10000
6373	7250
6407	1500
6422	200
4851	2350
6432	3000
6458	2500
6466	500
6480	6500
6485	1800
6486	11500
6489	1000
6495	250
6497	1000
6502	500
6510	1000
6511	2250
6536	6000
6540	27750
6546	2000
6548	14250
6566	1000
6574	2000
6575	12500
6580	41350
6598	1500
6605	250
6619	1000
6637	1750
6639	1670
6641	3000
6642	6750
6643	11250
6646	750
6647	500
6652	1000
6654	2000
6655	750
4875	500
6658	2000
6670	13500
4884	500
6729	3250
6731	11500
6732	250
6734	7000
6736	17250
6737	500
6738	1500
6740	23750
6741	9000
6743	1750
6744	200
6746	7000
6749	24000
6751	1500
6756	500
6761	6900
6763	1000
6764	7750
6786	59000
6787	1000
56245	124000
6796	50500
6799	2000
6803	11950
6820	12000
6853	22550
4900	3750
6854	500
6877	3000
6886	2500
6896	250
6900	1000
6920	1250
6926	6500
6927	22250
6937	1000
6938	2000
6945	1000
6951	500
6963	6000
6966	250
6974	1250
6984	3500
6996	2500
7000	3750
7002	9250
7006	750
7011	2250
7013	3500
7024	17850
4926	12250
7028	52550
7039	6000
7040	950
7043	1500
7044	2500
7045	1000
7046	1500
7047	7000
7049	1000
7052	9500
7053	3000
7054	12250
7075	1000
7087	5000
7099	1250
7100	8150
7127	2250
7179	24040
7184	500
7190	1000
7206	1000
7226	1500
7272	500
7295	1000
7296	3750
7304	4000
7306	3250
7308	9650
7325	1000
7326	1000
7327	1000
7332	2000
7334	500
7344	1000
7346	1000
7347	5500
7351	250
7352	1250
7356	1000
7359	8758
7410	500
7421	1500
7432	500
7452	46000
4986	1200
7459	1500
7464	47500
7466	2250
7483	2000
7486	500
7488	4000
7491	3750
55716	4250
7506	1000
7509	16950
5005	1000
5007	1500
7569	250
7570	7500
5008	2300
7571	1500
7572	500
7573	1150
7574	2250
7576	6750
5009	250
7577	250
7582	1650
5012	1344
7621	225
7626	9900
5021	250
7639	1000
7651	2000
7664	1000
7666	3000
7667	600
7668	2000
7674	7650
7691	6200
7708	1000
7726	1000
7728	500
7731	2500
7733	2250
7763	23500
7781	4500
7783	1300
7786	1300
7787	250
7816	6750
7820	15000
7839	10150
7846	300
7849	1000
5056	1000
7852	3000
7853	9250
7854	9250
7855	1000
7857	3000
7859	3250
7863	750
7870	1000
7871	1000
7884	500
7892	7500
7902	1000
7903	2200
7936	3750
7942	500
7948	2000
7960	2000
7972	2000
7976	500
7980	2000
7981	8000
7990	2550
7993	7000
8023	500
8031	12250
8032	10750
8036	1000
8059	1750
8082	1000
8089	2500
8092	12000
8096	500
5087	750
8111	750
8119	1500
8132	12200
8140	3000
8144	500
8157	900
8159	1000
8160	3500
8163	5250
5099	5750
8175	5000
8190	500
8206	4950
8225	3400
5115	1000
8240	2000
8261	13000
8262	500
8263	500
8265	20500
8278	36250
8279	6750
8281	1000
8282	2000
8283	1000
8286	8750
8287	2200
8288	2750
8289	44750
8290	4000
8317	34550
8357	3500
8370	250
8371	4000
8376	1500
8385	4100
8387	4150
8397	1000
8406	2250
8445	6000
56246	1000
8463	250
5147	1250
8507	1000
8523	250
8540	500
8541	1500
5157	250
8559	20000
8568	450
8581	1000
5161	1750
8583	3500
8595	2750
8627	3000
8631	6500
8639	700
8654	7250
8674	1200
8690	1250
8694	4250
8698	3500
8699	850
8700	1750
8701	2000
8706	8150
8714	10200
5179	1000
8720	1000
8724	900
8729	800
8734	350
8738	8650
8768	5000
8769	68000
8770	1000
8772	1500
8775	15500
8778	3000
8780	3000
8838	6250
8841	23000
8846	1700
8848	2250
8849	2000
8852	1500
8853	2750
8857	1000
8859	1000
8872	1500
8889	30800
8891	2000
8892	500
56247	13250
8901	500
8910	2500
8915	500
8917	14500
8923	1000
8940	1500
8943	4000
8951	500
8953	2500
8959	11500
8964	3750
8995	2000
8996	1500
9001	3500
9019	2000
9027	2000
9043	20500
9045	1000
9055	2000
9086	1000
5227	250
9111	2700
9120	500
9127	500
9144	6000
9168	23850
9182	2000
9185	500
9206	250
9231	9050
9232	1000
9283	500
9286	1950
5244	1500
9324	13750
9356	11850
9358	5500
9362	14500
9368	2000
9384	10000
9779	1000
9784	2000
9785	1000
9786	800
9792	1000
9396	1000
9843	10500
9848	1460
9857	2250
9876	2000
9886	7500
9917	250
9411	8000
9929	950
9413	500
9939	1000
9944	500
9962	3750
9965	1000
9415	1000
9989	500
9993	250
9995	2000
9999	1000
10010	1000
10025	250
10033	500
10037	32250
10044	2800
10057	1250
10059	29700
9436	300
10075	4000
10079	4000
10085	41750
10090	3000
10100	4000
10111	4750
10123	1000
10144	1000
10172	2250
10195	3000
10201	1500
10203	2050
10211	250
10222	6000
10226	1000
10227	2050
10228	7000
9464	4500
10248	2000
10249	1500
10255	1201
10262	500
10271	6000
10287	3250
9473	1000
10296	4000
9475	300
10306	500
9476	2150
10314	1000
10323	1000
10329	3250
10331	4500
9481	4750
10334	1000
10336	750
10340	2000
10355	2000
10356	10550
10366	5000
10395	250
10419	6000
10441	750
10446	9700
10472	1000
10501	2000
10511	3000
10527	29000
10541	1000
10543	4300
10571	2000
10593	750
9504	1000
10600	500
10603	500
10638	10000
9509	1500
60677	1500
10704	6900
10719	1250
10720	950
10730	2000
10738	1000
10755	8500
60678	200
60679	500
9525	1050
10781	10800
10789	1750
10791	1500
10813	500
10822	4000
10826	2000
9528	2000
10834	500
10843	4000
10857	2750
10861	1500
9530	2500
10901	1500
10951	1000
10952	4500
10966	4000
10982	3150
10985	500
10987	250
11000	250
11016	7650
9546	3200
11045	250
11051	8000
11083	1500
11084	2000
11097	-500
9551	750
11101	6250
11118	3000
11133	250
11152	3500
11153	9900
11154	3250
11176	27550
11179	1000
11188	250
11203	5321
11208	56750
11220	450
11227	5400
11232	500
11236	4700
11241	500
11243	750
11263	250
11266	1000
11282	3000
11287	2000
11292	2000
11293	1000
11295	1000
11297	250
11299	1000
11301	250
11302	1200
11303	1000
11304	3500
11314	500
9582	500
11316	4000
9590	200
11350	2000
56251	400
56252	4500
11394	8950
11399	300
11405	700
11469	1250
9610	9750
11520	500
11524	700
11527	5250
11528	2750
11530	1050
11586	250
11596	1650
11612	650
11629	1000
11631	650
11644	350
11685	500
11708	1000
11709	15250
11712	1500
11716	4500
11719	3250
11722	4900
11724	2750
11730	3300
11732	1000
11733	4500
11737	8045
11740	8200
9633	1000
9634	2750
11751	500
11752	11215
11755	4475
11759	1000
11761	250
11764	4501
11767	3965
11768	250
11769	500
11771	1000
11772	823
11774	200
11775	1500
11776	5150
11779	270
11790	400
11796	250
11797	3000
11800	1250
9648	550
11806	15499
11807	1500
11811	6000
11813	1500
9649	250
11825	500
11828	1800
11830	5000
11831	500
11841	5000
11851	250
11852	500
11869	2100
11870	10450
11880	2500
11888	4900
11895	2000
11898	2000
11899	27802
11904	2250
11908	200
11912	4118
9668	2000
11916	6633
11918	19500
11921	2250
11935	993
11939	750
11942	250
11949	2900
9675	1000
11956	8000
11962	250
11964	1000
11972	750
11975	500
11978	500
11980	1000
9689	2000
12014	1200
12025	350
12030	1250
12032	1250
9693	1000
12043	6950
12052	500
12053	765
12058	500
12062	3000
9700	1000
12081	710
12083	2375
12096	9750
12097	5750
9704	10000
12103	1000
60680	2250
12106	1250
12116	750
12122	250
12126	3187
12139	900
12143	1000
12144	682
9714	250
12155	4300
12158	500
12159	4400
12162	1650
12163	1500
60681	1000
12174	9750
60682	1800
60683	500
9718	4759
9719	1500
12179	1450
12180	2950
12182	500
60684	5000
12184	5500
60685	1000
12185	1250
12187	250
56258	9250
12190	250
12196	1000
12199	250
56260	2000
12201	2750
60686	15200
12208	20700
12212	3000
12221	13789
12232	1750
12234	1000
60687	1700
60688	1000
12592	1250
12240	2500
9724	250
12250	6050
60689	2000
12253	250
60690	8500
12593	1000
59920	2000
56265	5750
60691	1000
12260	1200
12261	4000
12263	750
12264	12150
12266	1500
60692	349
12599	2500
12604	2000
12606	500
12607	3500
12282	2250
12608	1000
60693	250
12289	1000
12291	1050
12294	2000
12296	12500
12612	22500
60694	700
12299	8879
9728	3000
56272	2500
12614	500
12617	250
12619	6900
12621	4147
12623	500
56273	200
12624	3874
12315	4500
12625	4200
12319	250
12322	4875
12324	7400
12325	6800
12629	2500
60695	5500
12329	17350
12336	500
12338	500
12638	200
12345	200
12640	1000
60696	2250
12350	500
12354	2500
60697	3000
12360	6000
12361	4500
12362	6500
12656	25839
12365	47950
12368	6000
60433	22545
60698	700
[truncated: 7,018 more rows]

## Sheet: republican party 2000
date	entity_id	Amount
1999-01-04	61724	250
1999-01-06	27428	300
1999-01-06	22684	500
1999-01-06	10861	1000
1999-01-07	60535	250
1999-01-07	60535	250
1999-01-11	8286	305
1999-01-12	115	1000
1999-01-14	60587	275
1999-01-19	60479	5000
1999-01-19	10228	5000
1999-01-21	4588	250
1999-01-21	33257	1000
1999-01-21	5801	1000
1999-01-21	19889	500
1999-01-26	5309	15000
1999-01-26	60065	1000
1999-01-27	60075	15000
1999-01-28	61550	1000
1999-02-02	59291	250
1999-02-03	60173	1000
1999-02-03	61637	250
1999-02-04	10985	220
1999-02-04	57198	15000
1999-02-04	60056	250
1999-02-04	58868	220
1999-02-05	60454	330
1999-02-05	23219	1000
1999-02-08	1163	275
1999-02-08	60549	1000
1999-02-11	8286	275
1999-02-12	60628	250
1999-02-12	60628	250
1999-02-16	1049	500
1999-02-17	58855	500
1999-02-17	59881	250
1999-02-17	60620	450
1999-02-18	58131	500
1999-02-18	61990	5000
1999-02-18	60935	275
1999-02-18	655	5500
1999-02-19	52981	500
1999-02-19	61991	305
1999-02-22	59896	500
1999-02-25	58035	1000
1999-02-25	51501	5000
1999-02-26	61992	1000
1999-03-01	329	1000
1999-03-03	60433	400
1999-03-04	50699	250
1999-03-08	32228	350
1999-03-09	61588	250
1999-03-11	22404	500
1999-03-16	60378	500
1999-03-19	6837	500
1999-03-19	8371	5000
1999-03-19	59950	400
1999-03-22	61320	250
1999-03-22	7816	1000
1999-03-23	48746	200
1999-03-23	60527	500
1999-03-23	8286	500
1999-03-23	61991	200
1999-03-24	1701	15000
1999-03-26	60655	1000
1999-03-26	33408	250
1999-03-26	2917	1000
1999-03-29	61	275
1999-03-29	59792	250
1999-03-29	8089	300
1999-03-29	19889	500
1999-03-31	32885	750
1999-03-31	32878	15000
1999-03-31	32885	750
1999-04-02	24102	250
1999-04-05	58909	250
1999-04-06	7426	500
1999-04-07	58389	500
1999-04-09	59035	250
1999-04-09	11469	250
1999-04-13	57392	10000
1999-04-13	60655	1000
1999-04-13	60480	15000
1999-04-13	60196	10000
1999-04-16	12739	500
1999-04-19	61785	1000
1999-04-19	3128	1000
1999-04-19	58893	1000
1999-04-19	20990	230
1999-04-20	56963	1000
1999-04-20	56963	1000
1999-04-21	24186	5000
1999-04-26	3967	1500
1999-04-26	24241	1000
1999-04-27	33269	250
1999-04-30	56649	15000
1999-04-30	41913	1500
1999-04-30	56356	500
1999-04-30	57688	15000
1999-04-30	38859	15000
1999-05-03	59034	200
1999-05-05	42411	2000
1999-05-05	13030	4000
1999-05-05	22859	250
1999-05-10	59035	250
1999-05-10	9324	250
1999-05-10	1568	250
1999-05-10	61	250
1999-05-10	9324	250
1999-05-11	60479	1000
1999-05-12	5861	500
1999-05-12	60321	3750
1999-05-18	56984	1000
1999-05-20	60445	250
1999-05-20	58389	500
1999-05-24	12970	200
1999-05-27	25253	15000
1999-05-27	59950	400
1999-05-28	59848	500
1999-05-28	58559	300
1999-06-01	8286	500
1999-06-03	60555	200
1999-06-04	59956	1000
1999-06-08	59882	500
1999-06-10	56356	500
1999-06-10	51501	5000
1999-06-11	50358	750
1999-06-14	58457	200
1999-06-15	8286	750
1999-06-15	59950	250
1999-06-16	60542	375
1999-06-16	61993	250
1999-06-17	58131	500
1999-06-17	24774	250
1999-06-17	61994	750
1999-06-17	59794	750
1999-06-17	59980	15000
1999-06-17	2013	750
1999-06-18	10857	250
1999-06-22	60378	660
1999-06-22	60013	500
1999-06-22	57178	500
1999-06-22	59848	500
1999-06-23	57668	750
1999-06-23	61077	500
1999-06-23	60433	750
1999-06-24	60624	500
1999-06-24	60509	750
1999-06-28	61995	250
1999-06-28	60469	500
1999-06-29	56325	500
1999-07-02	60454	275
1999-07-07	60522	500
1999-07-07	11154	1000
1999-07-09	61546	375
1999-07-09	61546	375
1999-07-09	2104	200
1999-07-09	61996	1000
1999-07-12	2917	1000
1999-07-12	60280	250
1999-07-12	60624	500
1999-07-13	115	1000
1999-07-14	61785	1000
1999-07-14	15570	15000
1999-07-14	3115	250
1999-07-14	33257	250
1999-07-15	59035	500
1999-07-15	4439	250
1999-07-16	38065	250
1999-07-16	4588	250
1999-07-19	57831	825
1999-07-20	25272	1000
1999-07-20	58855	300
1999-07-20	59794	750
1999-07-23	61991	200
1999-07-23	57862	250
1999-07-26	6229	690
1999-07-26	20426	750
1999-07-30	58909	250
1999-08-02	58514	200
1999-08-04	61826	375
1999-08-04	61826	375
1999-08-04	32146	750
1999-08-05	58730	250
1999-08-12	37571	1000
1999-08-12	61989	1000
1999-08-13	59897	250
1999-08-13	53692	1000
1999-08-13	53692	1000
1999-08-18	56637	20000
1999-08-19	19854	500
1999-08-19	3938	250
1999-08-20	12753	20000
1999-08-23	60013	500
1999-08-23	58457	300
1999-08-25	57100	20000
1999-08-26	61612	250
1999-08-26	2446	500
1999-08-26	1049	500
1999-08-26	1049	500
1999-08-27	2994	15000
1999-08-30	58514	300
1999-08-30	58514	300
1999-08-31	59040	1020
1999-08-31	58995	200
1999-08-31	60555	200
1999-08-31	11469	250
1999-09-03	1049	500
1999-09-07	2446	15000
1999-09-09	60528	200
1999-09-10	58457	250
1999-09-13	61995	250
1999-09-14	60555	300
1999-09-15	8132	500
1999-09-16	61188	15000
1999-09-16	32482	20000
1999-09-20	58526	1000
1999-09-20	11154	250
1999-09-20	61785	1000
1999-09-23	61989	1000
1999-09-23	57920	250
1999-09-27	58508	250
1999-09-27	12208	15000
1999-09-27	56948	1000
1999-09-30	1235	20000
1999-09-30	59264	4000
1999-10-04	61996	1000
1999-10-04	1049	500
1999-10-05	60280	250
1999-10-05	61997	300
1999-10-07	19663	415
1999-10-14	4070	15000
1999-10-14	61680	500
1999-10-14	12491	5000
1999-10-19	56450	13000
1999-10-20	58457	300
1999-10-21	61998	500
1999-10-25	60550	1000
1999-10-25	19671	15000
1999-10-26	7464	20000
1999-10-26	61201	1000
1999-10-28	59826	1000
1999-10-29	60606	250
1999-11-01	23436	300
1999-11-02	5957	1000
1999-11-03	60528	200
1999-11-09	13860	250
1999-11-09	13860	250
1999-11-10	2446	250
1999-11-10	10059	5000
1999-11-10	59973	1000
1999-11-12	3938	250
1999-11-12	58457	250
1999-11-12	59233	500
1999-11-12	3938	250
1999-11-16	6229	690
1999-11-17	56615	20000
1999-11-17	23339	5000
1999-11-18	56965	20000
1999-11-22	2013	250
1999-11-22	36391	500
1999-11-22	60013	750
1999-11-23	25620	7500
1999-11-30	51501	5000
1999-11-30	61995	250
1999-12-03	60173	1000
1999-12-06	11154	250
1999-12-07	5861	500
1999-12-07	59927	250
1999-12-07	6325	300
1999-12-07	58035	1000
1999-12-08	61550	1000
1999-12-10	57214	605
1999-12-10	61802	4500
1999-12-10	60528	250
1999-12-10	37617	15000
1999-12-13	61913	500
1999-12-13	34255	500
1999-12-14	58893	4000
1999-12-15	60378	365
1999-12-17	59792	4949
1999-12-20	59848	500
1999-12-20	6229	760
1999-12-20	2013	500
1999-12-21	8286	500
1999-12-22	61992	1000
1999-12-22	3183	15000
1999-12-22	59786	3000
1999-12-23	60479	5000
1999-12-23	6540	10000
1999-12-28	58131	550
1999-12-29	56099	5000
1999-12-29	115	1500
1999-12-30	22412	200
2000-01-03	59908	1000
2000-01-04	60639	550
2000-01-06	12970	235
2000-01-06	61559	550
2000-01-06	33543	500
2000-01-06	37571	1000
2000-01-10	60587	305
2000-01-10	7732	250
2000-01-11	15275	1000
2000-01-11	60549	1000
2000-01-11	60549	1000
2000-01-11	5415	15000
2000-01-11	60065	1000
2000-01-12	48704	220
2000-01-12	32228	400
2000-01-12	4161	500
2000-01-13	1701	15000
2000-01-13	56935	15000
2000-01-14	52514	3000
2000-01-14	60527	500
2000-01-18	60555	300
2000-01-18	60655	1000
2000-01-18	59038	1000
2000-01-19	61999	300
2000-01-20	2063	250
2000-01-20	2917	1000
2000-01-20	19889	550
2000-01-21	24234	2000
2000-01-24	62000	370
2000-01-24	61612	250
2000-01-24	1891	275
2000-01-24	50699	750
2000-01-24	60056	250
2000-01-25	60479	5000
2000-01-26	50510	500
2000-01-27	23219	1000
2000-01-28	3128	1000
2000-01-28	33257	500
2000-01-28	60620	495
2000-01-28	57385	1000
2000-01-31	60596	250
2000-01-31	58514	330
2000-01-31	58514	330
2000-01-31	59908	1000
2000-02-01	60676	5000
2000-02-03	60479	2500
2000-02-03	24102	500
2000-02-04	33408	250
2000-02-04	7043	1000
2000-02-07	2446	250
2000-02-09	57854	1350
2000-02-09	59881	250
2000-02-09	59881	250
2000-02-10	36294	750
2000-02-10	3537	1000
2000-02-10	59291	250
2000-02-10	36294	750
2000-02-11	23436	400
2000-02-14	61995	200
2000-02-14	61997	300
2000-02-15	4422	500
2000-02-15	58438	1000
2000-02-15	4422	500
2000-02-15	58438	1000
2000-02-16	62001	250
2000-02-17	2013	500
2000-02-17	35825	1000
2000-02-17	35825	1000
2000-02-17	1958	1000
2000-02-18	12156	1000
2000-02-18	61785	1000
2000-02-18	61588	250
2000-02-22	33408	500
2000-02-23	58457	200
2000-02-24	15708	250
2000-02-24	61077	400
2000-02-24	24234	250
2000-02-25	60013	750
2000-02-25	22405	250
2000-02-28	59035	500
2000-02-28	58508	250
2000-02-28	60628	500
2000-02-28	62002	500
2000-02-28	60628	500
2000-02-28	5861	500
2000-02-29	19889	500
2000-02-29	6126	500
2000-02-29	61594	3000
2000-03-01	61412	250
2000-03-02	2446	500
2000-03-02	115	1000
2000-03-06	3938	500
2000-03-07	59035	1000
2000-03-09	60597	500
2000-03-09	12624	250
2000-03-13	60454	330
2000-03-13	58457	200
2000-03-13	60367	5000
2000-03-16	33408	250
2000-03-16	33408	250
2000-03-16	6540	750
2000-03-16	6540	750
2000-03-17	33033	1000
2000-03-17	57369	5000
2000-03-17	56099	1000
2000-03-17	56534	250
2000-03-20	33543	1000
2000-03-20	7426	2000
2000-03-20	58868	220
2000-03-20	58457	200
2000-03-20	10985	220
2000-03-21	8089	300
2000-03-21	59291	250
2000-03-21	60522	500
2000-03-22	8111	1000
2000-03-23	60247	315
2000-03-23	59927	250
2000-03-23	59927	250
2000-03-24	53992	752
2000-03-24	34398	1700
2000-03-24	3938	1000
2000-03-24	58131	1000
2000-03-27	7816	1000
2000-03-27	6229	760
2000-03-27	56099	5000
2000-03-29	883	500
2000-03-29	26319	15000
2000-03-30	39374	1000
2000-03-30	60528	250
2000-03-30	60528	250
2000-03-30	57385	1000
2000-04-03	62001	200
2000-04-03	62003	300
2000-04-03	19797	500
2000-04-04	59794	500
2000-04-04	60004	12828
2000-04-04	60247	315
2000-04-04	62001	250
2000-04-04	59794	500
2000-04-05	2917	2000
2000-04-05	51501	5000
2000-04-07	1701	1000
2000-04-10	58514	500
2000-04-10	1770	1000
2000-04-10	60378	1000
2000-04-10	2637	7500
2000-04-10	58514	500
2000-04-10	1586	500
2000-04-10	61680	500
2000-04-10	60556	500
2000-04-10	60557	2000
2000-04-10	60544	500
2000-04-12	52604	1000
2000-04-12	7426	500
2000-04-12	58457	200
2000-04-13	58457	200
2000-04-14	11469	1000
2000-04-14	8286	500
2000-04-17	9144	1000
2000-04-17	60013	1500
2000-04-17	60433	200
2000-04-19	60480	15000
2000-04-19	24774	300
2000-04-19	60624	1000
2000-04-20	60379	1000
2000-04-20	22405	4000
2000-04-20	60506	1350
2000-04-21	56327	1000
2000-04-21	60879	300
2000-04-21	5330	1000
2000-04-24	19774	250
2000-04-24	59263	500
2000-04-25	56336	5000
2000-04-26	60518	200
2000-04-27	60585	1000
2000-04-27	34494	200
2000-04-27	59385	400
2000-04-28	59934	5000
2000-04-28	24774	300
2000-04-28	125	10000
2000-04-28	61005	10000
2000-04-28	2113	1000
2000-04-28	6661	300
2000-04-28	125	10000
2000-04-28	33374	2500
2000-04-28	33374	2500
2000-04-28	33374	7500
2000-04-28	33374	7500
2000-04-28	59934	5000
2000-04-28	61005	10000
2000-05-01	60639	1000
2000-05-01	32479	500
2000-05-01	57199	1000
2000-05-03	10036	5000
2000-05-03	60280	250
2000-05-03	60445	1000
2000-05-04	3938	250
2000-05-04	59792	5000
2000-05-04	60596	500
2000-05-08	1049	1000
2000-05-08	58035	2000
2000-05-09	51501	5000
2000-05-09	61995	200
2000-05-09	60617	1000
2000-05-10	57392	12500
2000-05-10	57182	10000
2000-05-10	55860	10000
2000-05-10	57392	12500
2000-05-11	1897	20000
2000-05-12	5861	500
2000-05-12	59996	15000
2000-05-12	2942	10000
2000-05-12	57193	5000
2000-05-12	57193	5000
2000-05-12	59934	5000
2000-05-12	57193	5000
2000-05-12	59934	5000
2000-05-12	57193	5000
2000-05-15	55608	3500
2000-05-15	32482	4000
2000-05-15	40247	7500
2000-05-15	3417	15000
2000-05-15	25389	10000
2000-05-15	25389	10000
2000-05-15	23337	4000
2000-05-15	20043	15000
2000-05-15	25469	10000
2000-05-15	32975	16000
2000-05-15	57684	15000
2000-05-16	59035	750
2000-05-17	8889	10000
2000-05-17	57190	10000
2000-05-17	54441	10000
2000-05-18	3967	1000
2000-05-19	20990	230
2000-05-19	1697	1000
2000-05-22	60321	7500
2000-05-22	53692	1000
2000-05-22	37885	1000
2000-05-22	57100	20000
2000-05-22	57688	15000
2000-05-22	688	2000
2000-05-22	11357	10000
2000-05-22	61913	500
2000-05-22	34494	200
2000-05-22	59945	1000
2000-05-22	58457	200
2000-05-23	59945	200
2000-05-23	31958	15000
2000-05-24	6799	10000
2000-05-24	9843	1000
2000-05-24	31920	1000
2000-05-25	57385	15000
2000-05-25	60309	10000
2000-05-25	10037	10000
2000-05-26	61303	12000
2000-05-26	58377	2000
2000-05-26	60025	2000
2000-05-30	33269	250
2000-05-30	8286	500
2000-05-30	8286	500
2000-05-30	60117	1000
2000-05-31	5359	5000
2000-05-31	59779	5000
2000-05-31	57537	20000
2000-05-31	61724	250
2000-05-31	60308	15000
2000-05-31	6264	15000
2000-05-31	60013	1500
2000-05-31	25228	10000
2000-05-31	58811	15000
2000-05-31	35586	20000
2000-05-31	58764	1000
2000-05-31	55670	20000
2000-05-31	59855	10000
2000-05-31	2383	7500
2000-05-31	12489	5000
2000-06-02	23436	200
2000-06-02	59897	250
2000-06-05	4052	500
2000-06-05	9429	10000
2000-06-05	5345	200
2000-06-05	60055	20000
2000-06-05	4052	500
2000-06-06	26678	1000
2000-06-06	60373	10000
2000-06-06	61991	200
2000-06-06	58457	300
2000-06-06	15570	5000
2000-06-06	60469	500
2000-06-07	59879	1000
2000-06-07	61997	300
2000-06-07	32228	400
2000-06-07	61992	250
2000-06-07	57872	1000
2000-06-07	19663	415
2000-06-07	58457	300
2000-06-08	60935	275
2000-06-08	2013	250
2000-06-08	58152	10000
2000-06-08	19453	2000
2000-06-09	23373	10000
2000-06-09	1063	20000
2000-06-09	59901	20000
2000-06-09	23373	10000
2000-06-09	58215	20000
2000-06-12	58457	200
2000-06-12	57831	825
2000-06-12	33137	1000
2000-06-13	62004	15000
2000-06-13	15562	1000
2000-06-14	58508	250
2000-06-15	1293	20000
2000-06-15	24115	20000
2000-06-15	23338	20000
2000-06-15	59968	500
2000-06-15	39330	10000
2000-06-15	4274	2000
2000-06-15	1981	10000
2000-06-15	60400	20000
2000-06-15	55330	15000
2000-06-16	60557	10000
2000-06-16	59794	20000
2000-06-19	26412	1000
2000-06-19	61943	200
2000-06-19	34494	250
2000-06-19	61997	300
2000-06-19	382	250
2000-06-19	60544	300
2000-06-19	33447	500
2000-06-19	60528	250
2000-06-20	62005	250
2000-06-20	2682	250
2000-06-20	60224	1000
2000-06-20	60527	500
2000-06-21	58764	1000
2000-06-21	25611	20000
2000-06-21	62006	200
2000-06-21	59833	500
2000-06-21	23867	20000
2000-06-21	58226	10000
2000-06-21	59833	500
2000-06-21	59865	5000
2000-06-21	34819	20000
2000-06-21	57776	250
2000-06-22	675	300
2000-06-22	33212	10000
2000-06-22	34034	10000
2000-06-22	4116	10000
2000-06-22	57429	20000
2000-06-22	4116	2000
2000-06-22	4116	10000
2000-06-22	11589	5000
2000-06-22	4116	1000
2000-06-22	24019	5000
2000-06-22	10271	20000
2000-06-22	19610	10000
2000-06-22	61784	1000
2000-06-22	57421	1000
2000-06-22	58370	1000
2000-06-22	1942	18000
2000-06-22	60546	500
2000-06-22	3938	500
2000-06-23	3938	500
2000-06-23	1116	20000
2000-06-23	19663	5000
2000-06-23	62007	1000
2000-06-23	56349	250
2000-06-23	59855	2000
2000-06-23	60117	1000
2000-06-23	22452	5000
2000-06-23	56769	10000
2000-06-23	22452	5000
2000-06-23	59897	3000
2000-06-23	59903	2000
2000-06-23	57268	1000
2000-06-23	59812	2500
2000-06-23	58465	2000
2000-06-23	57450	20000
2000-06-23	1942	1000
2000-06-26	57398	1000
2000-06-26	59893	540
2000-06-26	4550	10000
2000-06-26	24102	500
2000-06-26	62008	250
2000-06-26	6743	540
2000-06-27	41977	10000
2000-06-27	59861	1000
2000-06-27	3145	10000
2000-06-27	59812	7500
2000-06-27	60433	300
2000-06-27	41977	7500
2000-06-27	60624	1000
2000-06-27	59385	1000
2000-06-27	58374	2000
2000-06-27	6467	500
2000-06-27	59857	1000
2000-06-27	59858	1000
2000-06-27	59868	2000
2000-06-27	59868	2000
2000-06-27	2441	2000
2000-06-27	6853	10000
2000-06-27	50281	10593
2000-06-27	59861	1000
2000-06-27	5340	10000
2000-06-27	58391	20000
2000-06-27	56328	10000
2000-06-28	12709	20000
2000-06-28	60138	10000
2000-06-28	58457	300
2000-06-28	57387	10000
2000-06-28	58457	1000
2000-06-28	1062	10000
2000-06-28	59774	12500
2000-06-28	1418	3920
2000-06-28	59776	12500
2000-06-28	2618	19975
2000-06-28	35825	1000
2000-06-28	38984	250
2000-06-28	59807	10000
2000-06-28	7328	4000
2000-06-28	25253	20000
2000-06-28	57155	20000
2000-06-29	60307	5000
2000-06-29	60255	7500
2000-06-29	57111	1000
2000-06-29	57382	10000
2000-06-29	60391	3000
2000-06-29	59233	500
2000-06-29	1568	250
2000-06-29	58401	5000
2000-06-29	54096	10000
2000-06-29	28914	10000
2000-06-29	60391	3000
2000-06-30	35108	15000
2000-06-30	5373	13000
2000-06-30	4185	20000
2000-06-30	59917	1000
2000-06-30	60097	540
2000-06-30	50272	10000
2000-06-30	12526	20000
2000-06-30	51627	15000
2000-06-30	26498	5000
2000-06-30	35585	5000
2000-06-30	57508	10000
2000-06-30	26498	5000
2000-06-30	61189	9000
2000-06-30	57859	10000
2000-06-30	58400	10000
2000-06-30	19929	20000
2000-06-30	6995	15000
2000-06-30	19697	20000
2000-06-30	7011	20000
2000-06-30	8092	20000
2000-06-30	36431	20000
2000-06-30	61004	20000
2000-06-30	59876	20000
2000-06-30	33275	15000
2000-06-30	35426	12500
2000-06-30	651	10000
2000-06-30	60206	1000
2000-06-30	1418	9000
2000-06-30	60118	1000
2000-06-30	651	10000
2000-06-30	59928	5000
2000-06-30	46749	4000
2000-06-30	7426	500
2000-06-30	58463	2000
2000-06-30	58379	7500
2000-06-30	10708	500
2000-06-30	59916	1000
2000-06-30	60274	10000
2000-06-30	58427	500
2000-06-30	38043	12500
2000-06-30	20137	18500
2000-06-30	58379	7500
2000-06-30	9509	1000
2000-06-30	59911	1000
2000-06-30	59915	500
2000-06-30	58462	1000
2000-06-30	23956	20000
2000-06-30	4178	15000
2000-06-30	36407	7500
2000-06-30	60274	10000
2000-06-30	59912	1000
2000-06-30	60136	20000
2000-06-30	61369	1000
2000-06-30	35585	5000
2000-07-01	51501	-5000
2000-07-03	60356	1000
2000-07-03	59831	250
2000-07-03	7816	1000
2000-07-03	62009	1000
2000-07-03	22675	250
2000-07-03	8417	250
2000-07-03	57378	1000
2000-07-05	36575	4000
2000-07-05	1701	1000
2000-07-05	12491	20000
2000-07-05	58457	200
2000-07-05	9324	10000
2000-07-05	60372	500
2000-07-05	36200	10000
2000-07-05	24019	5000
2000-07-05	1806	1000
2000-07-05	59385	540
2000-07-05	6430	20000
2000-07-05	24513	20000
2000-07-05	9324	10000
2000-07-06	32488	1000
2000-07-06	58397	250
2000-07-06	57337	250
2000-07-06	60522	1000
2000-07-06	59918	1000
2000-07-06	33606	12500
2000-07-06	59286	1000
2000-07-06	54169	2000
2000-07-06	1976	5000
2000-07-06	59949	500
2000-07-06	3385	2000
2000-07-06	4290	1500
2000-07-07	58686	250
2000-07-07	60341	1000
2000-07-07	56099	1000
2000-07-07	59862	500
2000-07-07	59931	1000
2000-07-07	1418	1950
2000-07-07	33368	1000
2000-07-07	58730	250
2000-07-07	60433	200
2000-07-07	22637	1000
2000-07-07	58402	10000
2000-07-10	59291	250
2000-07-10	62010	200
2000-07-11	9857	20000
2000-07-11	4439	1000
2000-07-11	37491	20000
2000-07-11	60480	1000
2000-07-11	62011	15000
2000-07-11	60433	400
2000-07-11	23335	15000
2000-07-11	1486	250
2000-07-11	24054	10000
2000-07-11	59949	1000
2000-07-11	56473	15000
2000-07-11	25714	15000
2000-07-11	8248	20000
2000-07-12	59385	250
2000-07-12	58226	1000
2000-07-12	5783	5000
2000-07-12	59973	540
2000-07-13	1049	500
2000-07-13	37923	5000
2000-07-13	1156	15000
2000-07-13	60548	5000
2000-07-13	38044	5000
2000-07-13	60278	500
2000-07-14	57198	2000
2000-07-14	59264	11000
2000-07-14	36610	20000
2000-07-14	58314	20000
2000-07-14	36610	20000
2000-07-14	7028	500
2000-07-14	6540	10000
2000-07-14	40889	20000
2000-07-14	1049	750
2000-07-14	59717	1000
2000-07-14	57423	15000
2000-07-14	60548	875
2000-07-14	60613	1000
2000-07-14	60198	250
2000-07-14	37923	875
2000-07-14	1658	750
2000-07-14	60935	250
2000-07-17	5861	250
2000-07-17	33249	1000
2000-07-17	54128	500
2000-07-17	58457	750
2000-07-17	50284	5000
2000-07-18	23976	2000
2000-07-18	62012	2500
2000-07-18	1925	10000
2000-07-18	56545	5000
2000-07-18	57695	1000
2000-07-18	10036	5000
2000-07-18	59852	1000
2000-07-18	37251	5000
2000-07-19	60191	1000
2000-07-19	56450	15000
2000-07-19	61802	5000
2000-07-19	60280	500
2000-07-20	23414	10000
2000-07-20	58401	750
2000-07-21	62003	750
2000-07-21	56592	15000
2000-07-21	56592	1000
2000-07-21	58457	200
2000-07-21	2917	2000
2000-07-21	61455	10000
2000-07-21	57848	10000
2000-07-21	39189	10000
2000-07-21	57373	20000
2000-07-21	3938	500
2000-07-21	39577	1000
2000-07-21	62010	750
2000-07-21	37483	750
2000-07-21	57374	20000
2000-07-21	2738	2000
2000-07-24	62013	750
2000-07-24	61995	200
2000-07-24	24645	4000
2000-07-25	61851	20000
2000-07-25	38016	250
2000-07-25	57808	15000
2000-07-25	696	20000
2000-07-25	59291	250
2000-07-25	58407	20000
2000-07-25	10861	1000
2000-07-25	58887	1000
2000-07-25	1362	20000
2000-07-25	32885	7500
2000-07-25	32885	7500
2000-07-25	9610	20000
2000-07-26	1805	3000
2000-07-26	32137	5000
2000-07-26	11897	1000
2000-07-26	30028	1000
2000-07-26	23535	7500
2000-07-26	1616	15000
2000-07-26	23535	7500
2000-07-26	58893	1000
2000-07-26	1323	5000
2000-07-26	57622	7500
2000-07-26	37885	1000
2000-07-26	60341	1000
2000-07-26	58165	10000
2000-07-26	60505	1000
2000-07-27	2104	200
2000-07-27	57188	10000
2000-07-27	57188	10000
2000-07-27	57189	10000
2000-07-27	3590	1000
2000-07-27	8132	500
2000-07-27	5786	1000
2000-07-27	56877	1000
2000-07-27	32228	1000
2000-07-27	60533	10000
2000-07-27	60500	10000
2000-07-27	6123	10000
2000-07-27	59247	20000
2000-07-27	8032	1000
2000-07-27	19759	10000
2000-07-27	33229	1000
2000-07-27	2966	1000
2000-07-27	9995	20000
2000-07-27	57589	1000
2000-07-27	37454	15000
2000-07-27	3848	350
2000-07-27	5957	2000
2000-07-27	23415	10000
2000-07-27	23428	1000
2000-07-27	23672	10000
2000-07-27	56557	500
2000-07-27	23140	1000
2000-07-27	6580	2000
2000-07-27	1498	1000
2000-07-27	56649	15000
2000-07-27	23640	1000
2000-07-27	1757	500
2000-07-28	51416	5000
2000-07-28	59826	1000
2000-07-28	55999	1000
2000-07-28	3586	1000
2000-07-28	6339	1000
2000-07-28	37617	20000
2000-07-28	61669	2000
2000-07-28	12510	1000
2000-07-28	61281	5000
2000-07-28	56317	10000
2000-07-28	1121	15000
2000-07-28	19869	10000
2000-07-28	7816	1000
2000-07-28	7762	20000
2000-07-28	60361	5000
2000-07-31	1391	5000
2000-07-31	3144	5000
2000-07-31	57392	4000
2000-07-31	37571	1000
2000-07-31	1480	1000
2000-07-31	1480	5000
2000-07-31	31920	500
2000-07-31	56576	500
2000-07-31	30200	2000
2000-07-31	56567	20000
2000-07-31	62014	20000
2000-07-31	3148	5000
2000-07-31	3581	1000
2000-07-31	57392	4000
2000-07-31	18501	600
2000-07-31	55347	20000
2000-07-31	55156	20000
2000-07-31	8376	500
2000-07-31	747	20000
2000-07-31	60269	1000
2000-07-31	34810	15000
2000-07-31	8889	1000
2000-07-31	10059	2000
2000-07-31	10323	1000
2000-07-31	10323	1000
2000-07-31	10482	1000
2000-07-31	10952	5000
2000-07-31	11524	1000
2000-07-31	57392	20000
2000-07-31	11806	15000
2000-07-31	3938	500
2000-07-31	4923	12500
2000-07-31	3706	1000
2000-07-31	56592	1000
2000-07-31	58307	750
2000-07-31	61174	2000
2000-07-31	32228	750
2000-07-31	23573	10000
2000-07-31	61996	2000
2000-07-31	24650	20000
2000-07-31	59778	1000
2000-07-31	7426	500
2000-07-31	15708	1000
2000-07-31	41913	2000
2000-07-31	50398	20000
2000-07-31	59246	20000
2000-07-31	2338	10000
2000-07-31	6643	15000
2000-07-31	34963	7500
2000-08-01	5861	500
2000-08-01	1939	500
2000-08-01	60604	1000
2000-08-02	61144	750
2000-08-02	59792	5000
2000-08-02	57862	750
2000-08-02	56705	10000
2000-08-02	59233	1000
2000-08-03	4355	250
2000-08-03	8889	1000
2000-08-03	6661	300
2000-08-03	33275	1000
2000-08-03	25564	10000
2000-08-03	50700	500
2000-08-03	60596	1000
2000-08-03	23936	4000
2000-08-03	25564	10000
2000-08-04	58457	200
2000-08-04	60056	1000
2000-08-07	59263	500
2000-08-07	6229	760
2000-08-07	56134	500
2000-08-07	24557	5000
2000-08-07	11220	1000
2000-08-07	60113	1000
2000-08-07	59038	1000
2000-08-08	60548	2000
2000-08-08	23436	200
2000-08-08	1772	250
2000-08-08	33408	500
2000-08-08	37923	2000
2000-08-08	57191	1000
2000-08-08	60328	500
2000-08-08	1772	250
2000-08-09	6762	500
2000-08-09	125	2000
2000-08-09	125	2000
2000-08-09	1534	1000
2000-08-09	56356	500
2000-08-09	5817	500
2000-08-09	61991	200
2000-08-09	15874	1000
2000-08-09	5817	500
2000-08-10	24042	2000
2000-08-10	58457	200
2000-08-10	33190	200
2000-08-10	58514	500
2000-08-10	62015	500
2000-08-10	19675	1000
2000-08-10	61597	1000
2000-08-10	58457	200
2000-08-10	731	20000
2000-08-10	1486	500
2000-08-10	59949	2000
2000-08-10	7765	250
2000-08-10	58514	500
2000-08-10	58457	200
2000-08-11	9509	1000
2000-08-11	33408	500
2000-08-11	59829	1000
2000-08-11	61996	-2000
2000-08-11	6068	1000
2000-08-11	59385	1000
2000-08-11	60433	500
2000-08-11	59848	1000
2000-08-11	6497	1000
2000-08-13	50700	1000
2000-08-14	59291	300
2000-08-14	35319	1000
2000-08-14	60655	2000
2000-08-14	59038	1000
2000-08-14	25336	5000
2000-08-14	60454	300
2000-08-14	3938	500
2000-08-14	59291	250
2000-08-15	19836	330
2000-08-15	8286	1000
2000-08-15	19854	1000
2000-08-15	3977	200
2000-08-15	2143	250
2000-08-15	7593	250
2000-08-15	62003	300
2000-08-15	38755	500
2000-08-15	58464	2500
2000-08-15	60872	200
2000-08-15	10510	500
2000-08-16	50699	1000
2000-08-16	62016	500
2000-08-16	56496	5000
2000-08-16	59814	10000
2000-08-16	54416	500
2000-08-16	24993	10000
2000-08-16	60722	20000
2000-08-16	5359	1000
2000-08-17	59843	10000
2000-08-17	59881	500
2000-08-17	1259	200
2000-08-17	59881	500
2000-08-17	60058	5000
2000-08-17	57531	500
2000-08-17	4070	18000
2000-08-17	56335	20000
2000-08-17	33206	20000
2000-08-17	661	10000
2000-08-17	61412	200
2000-08-17	37571	3000
2000-08-18	57392	375
2000-08-18	57392	375
2000-08-18	37267	250
2000-08-18	57991	12000
2000-08-18	57991	12000
2000-08-18	62008	250
2000-08-21	60433	300
2000-08-21	57218	5000
2000-08-21	58376	1000
2000-08-21	58655	1000
2000-08-21	3295	800
2000-08-21	19631	2000
2000-08-21	59945	1000
2000-08-21	60047	2500
2000-08-21	4422	500
2000-08-22	58766	1000
2000-08-22	40211	500
2000-08-22	3316	1000
2000-08-22	570	1000
2000-08-22	1504	1000
2000-08-22	60256	1000
2000-08-22	58688	250
2000-08-22	4313	5000
2000-08-22	4313	5000
2000-08-22	36409	5000
2000-08-22	62017	500
2000-08-22	62006	200
2000-08-22	2060	5000
2000-08-22	34494	750
2000-08-22	58526	500
2000-08-23	1270	1000
2000-08-23	60228	250
2000-08-23	2064	250
2000-08-23	59846	500
2000-08-23	56099	1000
2000-08-23	8996	1000
2000-08-23	58389	250
2000-08-23	70	250
2000-08-23	8768	1000
2000-08-23	60570	1000
2000-08-23	8768	1000
2000-08-23	62018	1000
2000-08-23	59826	1000
2000-08-23	25224	1000
2000-08-23	62019	750
2000-08-23	59717	500
2000-08-23	986	1000
2000-08-23	61044	500
2000-08-23	70	250
2000-08-24	7410	250
2000-08-24	60586	5000
2000-08-24	6854	500
2000-08-24	57385	3000
2000-08-24	6327	5000
2000-08-24	60555	300
2000-08-24	58995	750
2000-08-24	3199	250
2000-08-24	56636	10000
2000-08-24	2917	1000
2000-08-24	60269	1000
2000-08-24	3938	500
2000-08-24	59812	5000
2000-08-25	60589	5000
2000-08-25	3128	1000
2000-08-25	58876	5000
2000-08-25	38030	250
2000-08-25	56345	5000
2000-08-25	12706	2500
2000-08-25	57812	1000
2000-08-25	2342	1750
2000-08-25	2335	5000
2000-08-25	2059	750
2000-08-25	62020	200
2000-08-25	59438	500
2000-08-25	33382	5000
2000-08-25	57208	9500
2000-08-25	1524	10000
2000-08-25	12706	5000
2000-08-25	12322	10000
2000-08-25	4267	10000
2000-08-25	61990	5000
2000-08-25	3938	500
2000-08-25	60591	5000
2000-08-26	60550	2000
2000-08-28	58096	500
2000-08-28	60597	200
2000-08-28	56099	1000
2000-08-28	62021	2500
2000-08-28	1987	250
2000-08-28	62021	2500
2000-08-28	38984	250
2000-08-28	4116	250
2000-08-28	60304	200
2000-08-28	59929	200
2000-08-28	3689	6000
2000-08-28	3128	250
2000-08-28	6332	250
2000-08-29	6926	10000
2000-08-29	57199	3000
2000-08-29	24854	20000
2000-08-29	24084	10000
2000-08-29	58546	20000
2000-08-29	60237	250
2000-08-30	61505	1000
2000-08-30	48704	500
2000-08-30	761	10000
2000-08-30	1180	500
2000-08-30	35226	200
2000-08-30	60450	1000
2000-08-30	2956	500
2000-08-30	60528	250
2000-08-30	61996	2000
2000-08-30	59827	2000
2000-08-30	3543	1000
2000-08-30	3557	1000
2000-08-30	57710	10000
2000-08-30	3938	250
2000-08-30	60247	350
2000-08-30	4205	1000
2000-08-30	59426	10000
2000-08-30	3183	15000
2000-08-30	60163	500
2000-08-30	60113	540
2000-08-30	60163	500
2000-08-30	62006	250
2000-08-30	62022	1000
2000-08-30	8089	250
2000-08-30	62006	250
2000-08-30	24235	10000
2000-08-30	56472	1000
2000-08-30	58855	5000
2000-08-30	56754	1000
2000-08-30	33635	250
2000-08-30	60587	750
2000-08-31	32975	2000
2000-08-31	60556	250
2000-08-31	7465	15000
2000-08-31	2912	1000
2000-08-31	24301	1000
2000-08-31	59833	500
2000-08-31	60622	250
2000-08-31	61733	1000
2000-08-31	33212	10000
2000-08-31	34034	9900
2000-08-31	62023	300
2000-08-31	59833	500
2000-08-31	46616	2500
2000-08-31	9792	500
2000-08-31	60139	10000
2000-08-31	1618	7500
2000-08-31	58466	350
2000-08-31	60028	250
2000-08-31	24234	1000
2000-08-31	8523	2500
2000-08-31	8595	10000
2000-08-31	8595	10000
2000-08-31	60622	250
2000-08-31	10228	5000
2000-08-31	61412	500
2000-08-31	1091	10000
2000-08-31	60481	2500
2000-08-31	6787	2000
2000-08-31	700	20000
2000-08-31	11733	1000
2000-08-31	61559	5000
2000-09-01	57894	10000
2000-09-01	22457	5000
2000-09-01	6886	5000
2000-09-01	32421	2000
2000-09-01	57848	10000
2000-09-01	5819	2000
2000-09-01	6788	2000
2000-09-01	39374	10000
2000-09-05	2460	20000
2000-09-05	57141	1000
2000-09-05	56099	1250
2000-09-05	8816	1000
2000-09-05	13389	200
2000-09-05	34659	10000
2000-09-05	59897	250
2000-09-05	34659	10000
2000-09-05	24120	15000
2000-09-06	59812	5000
2000-09-06	5861	250
2000-09-06	61999	200
2000-09-06	61724	300
2000-09-06	62000	1000
2000-09-06	52944	10000
2000-09-06	58766	200
2000-09-06	60147	500
2000-09-06	10010	5000
2000-09-06	7509	5000
2000-09-06	11469	1000
2000-09-06	22965	7000
2000-09-07	11076	250
2000-09-07	1418	3000
2000-09-08	651	5000
2000-09-08	62024	10000
2000-09-08	57531	5000
2000-09-08	33139	250
2000-09-08	651	5000
2000-09-08	15570	5000
2000-09-08	39218	375
2000-09-08	39218	375
2000-09-08	56356	2500
2000-09-08	35427	200
2000-09-08	56746	2000
2000-09-08	6830	250
2000-09-08	62001	250
2000-09-08	6080	20000
2000-09-08	58457	200
2000-09-08	60606	500
2000-09-08	62025	500
2000-09-08	59862	1000
2000-09-08	7045	2000
2000-09-08	9861	1000
2000-09-08	5861	500
2000-09-08	12294	500
2000-09-11	26545	2000
2000-09-11	8091	1000
2000-09-11	58469	2000
2000-09-11	2589	2500
2000-09-11	61612	500
2000-09-11	60650	2000
2000-09-11	59291	250
2000-09-11	7609	1000
2000-09-11	59291	250
2000-09-12	60107	2500
2000-09-12	59291	250
2000-09-12	9283	1000
2000-09-12	56327	1000
2000-09-12	3977	400
2000-09-12	60105	2500
2000-09-12	60105	2500
2000-09-12	38729	3000
2000-09-12	38729	17000
2000-09-12	58222	10000
2000-09-12	34182	1000
2000-09-12	56663	1000
2000-09-12	60569	250
2000-09-12	54118	250
2000-09-12	60585	2500
2000-09-12	34029	1000
2000-09-12	1259	250
2000-09-12	5354	500
2000-09-12	60522	2500
2000-09-12	23437	500
2000-09-13	1601	1000
2000-09-13	60328	2000
2000-09-13	41600	5000
2000-09-13	58397	5000
2000-09-13	38030	1000
2000-09-13	42433	20000
2000-09-13	61785	1000
2000-09-13	6538	1000
2000-09-13	60433	300
2000-09-13	59005	5000
2000-09-13	12208	15000
2000-09-13	59889	5000
2000-09-13	28221	1000
2000-09-13	6789	1000
2000-09-13	61124	5000
2000-09-13	56094	5000
2000-09-13	24102	500
2000-09-14	60113	500
2000-09-14	57382	10000
2000-09-14	3128	500
2000-09-14	787	10000
2000-09-14	58764	4000
2000-09-14	7200	2000
2000-09-14	58438	2000
2000-09-14	51651	200
2000-09-14	58377	18000
2000-09-14	2324	2500
2000-09-14	62018	1500
2000-09-14	2261	12500
2000-09-14	2261	12500
2000-09-14	2324	2500
2000-09-14	5479	20000
2000-09-14	1981	4000
2000-09-14	56585	10000
2000-09-14	33204	20000
2000-09-15	57832	20000
2000-09-15	53715	1000
2000-09-15	60777	2500
2000-09-15	59549	1000
2000-09-15	6736	5000
2000-09-15	60916	1000
2000-09-15	7043	1000
2000-09-15	36665	5000
2000-09-15	23614	10000
2000-09-15	56314	10000
2000-09-15	8376	500
2000-09-15	57832	20000
2000-09-15	33277	2500
2000-09-15	33277	2500
2000-09-18	58201	1000
2000-09-18	60186	5000
2000-09-18	62026	500
2000-09-18	36311	5000
2000-09-18	56297	1000
2000-09-18	8377	1000
2000-09-18	8996	500
2000-09-18	12560	500
2000-09-18	59034	5000
2000-09-18	895	200
2000-09-18	62026	500
2000-09-19	60280	250
2000-09-19	19632	250
2000-09-19	62020	200
2000-09-19	59960	16000
2000-09-20	57695	1000
2000-09-20	60147	500
2000-09-20	58491	1000
2000-09-20	1143	1000
2000-09-20	40896	1000
2000-09-20	1504	2500
2000-09-20	61724	1000
2000-09-20	3545	250
2000-09-20	58893	1000
2000-09-20	6815	2500
2000-09-20	61555	300
2000-09-20	33211	1000
2000-09-20	5959	1000
2000-09-20	57378	10000
2000-09-21	57724	250
2000-09-21	20005	1000
2000-09-21	60334	2000
2000-09-21	1188	1000
2000-09-21	1188	1000
2000-09-21	23346	5000
2000-09-21	23056	7500
2000-09-21	19675	1000
2000-09-21	23056	7500
2000-09-21	23056	2500
2000-09-21	23056	2500
2000-09-21	9993	20000
2000-09-21	62027	1000
2000-09-21	39330	10000
2000-09-21	36429	20000
2000-09-21	60219	15000
2000-09-21	51416	2500
2000-09-21	1974	265
2000-09-21	60337	20000
2000-09-21	12725	10000
2000-09-22	6068	5000
2000-09-22	57416	1000
2000-09-22	57233	1000
2000-09-22	62028	5000
2000-09-22	24874	5000
2000-09-22	60535	250
2000-09-22	59048	2000
2000-09-22	19565	5000
2000-09-22	60535	250
2000-09-22	19565	5000
2000-09-22	54708	5000
2000-09-22	58492	1000
2000-09-22	6497	1000
2000-09-22	26501	10000
2000-09-22	60097	1080
2000-09-22	60235	5000
2000-09-22	59980	5000
2000-09-22	58059	5000
2000-09-22	721	10000
2000-09-22	1965	1000
2000-09-22	9122	2000
2000-09-22	57577	10000
2000-09-22	22873	10000
2000-09-22	59518	1000
2000-09-22	59518	1000
2000-09-22	855	20000
2000-09-22	2530	2000
2000-09-22	2487	1000
2000-09-22	8951	2500
2000-09-22	24894	5000
2000-09-22	1100	4000
2000-09-22	26035	1000
2000-09-22	12766	5000
2000-09-22	30200	10000
2000-09-25	57831	1650
2000-09-25	677	1000
2000-09-25	59021	250
2000-09-25	59963	1000
2000-09-25	59223	250
2000-09-25	60601	500
2000-09-25	57244	1000
2000-09-25	7218	500
2000-09-25	62029	1000
2000-09-25	60619	200
2000-09-25	60176	1000
2000-09-25	60528	250
2000-09-26	61998	1000
2000-09-26	18257	1000
2000-09-26	2396	1000
2000-09-26	60260	16000
2000-09-26	57635	7500
2000-09-26	3254	10000
2000-09-26	26499	10000
2000-09-26	60284	10000
2000-09-26	33248	250
2000-09-26	22684	625
2000-09-26	55628	15000
2000-09-26	3537	1000
2000-09-26	57358	15000
2000-09-27	1805	17000
2000-09-27	24901	5000
2000-09-27	18259	250
2000-09-27	4613	200
2000-09-27	60433	500
2000-09-27	684	7000
2000-09-27	684	7000
2000-09-27	57693	18000
2000-09-27	57693	18000
2000-09-27	8738	1000
2000-09-27	1100	1000
2000-09-27	2327	15000
2000-09-27	58401	14195
2000-09-27	58400	10000
2000-09-27	3640	1000
2000-09-27	56391	400
2000-09-27	61085	500
2000-09-27	20700	1000
2000-09-27	40786	20000
2000-09-27	59882	1000
2000-09-27	36115	5000
2000-09-27	6009	7500
2000-09-27	2397	1000
2000-09-28	56247	1000
2000-09-28	59968	1000
2000-09-28	57810	1000
2000-09-28	19697	250
2000-09-28	60247	250
2000-09-28	60329	200
2000-09-28	51271	200
2000-09-28	50431	10000
2000-09-28	58457	200
2000-09-29	57099	18000
2000-09-29	22873	10000
2000-09-29	61489	5000
2000-09-29	46754	20000
2000-09-29	19473	1000
2000-09-29	60335	10000
2000-09-29	5861	500
2000-09-29	24703	500
2000-09-29	24703	500
2000-09-29	60451	5000
2000-09-29	60451	5000
2000-09-29	1777	10000
2000-09-29	23985	5000
2000-09-29	60335	10000
2000-09-29	12294	220
2000-09-29	14603	1000
2000-09-29	57099	18000
2000-09-29	60546	500
2000-09-29	11569	500
2000-09-29	56848	2000
2000-09-29	23301	5000
2000-09-29	60321	5000
2000-09-29	25311	200
2000-09-29	60433	1000
2000-09-29	9509	500
2000-09-29	34822	12000
2000-09-29	57817	5000
2000-09-29	57817	5000
2000-09-29	59970	1000
2000-09-30	33374	5000
2000-09-30	33374	5000
2000-10-02	1547	10000
2000-10-02	35147	500
2000-10-02	60510	200
2000-10-02	1270	2000
2000-10-02	25683	2500
2000-10-02	56578	1000
2000-10-02	23984	5000
2000-10-02	59035	500
2000-10-02	24835	5000
2000-10-02	57405	5000
2000-10-02	59830	1000
2000-10-02	23436	400
2000-10-02	35147	500
2000-10-02	57776	300
2000-10-02	57637	1000
2000-10-02	60478	1000
2000-10-02	61025	5000
2000-10-02	57307	5000
2000-10-02	6749	5000
2000-10-02	19344	1000
2000-10-02	36643	5000
2000-10-02	60125	10000
2000-10-02	60405	1000
2000-10-02	1691	5000
2000-10-02	50700	1000
2000-10-02	2914	1000
2000-10-02	3140	10000
2000-10-02	60167	250
2000-10-02	29661	5000
2000-10-02	59231	1000
2000-10-02	19675	500
2000-10-02	19675	1000
2000-10-02	60512	200
2000-10-03	6071	1500
2000-10-03	56472	1000
2000-10-03	59813	500
2000-10-03	61999	200
2000-10-03	990	500
2000-10-03	34202	500
2000-10-03	31920	500
2000-10-03	61581	1001
2000-10-03	57199	5000
2000-10-03	10861	1000
2000-10-03	60596	2000
2000-10-03	58070	1000
2000-10-03	54442	10000
2000-10-04	59968	501
2000-10-04	61058	251
2000-10-04	50699	10000
2000-10-04	62030	1000
2000-10-04	38551	2000
2000-10-04	12515	7500
2000-10-04	61248	250
2000-10-04	24785	1000
2000-10-04	60452	2500
2000-10-04	22404	1000
2000-10-04	19921	5000
2000-10-04	60479	2000
2000-10-04	36534	20000
2000-10-04	25063	9500
2000-10-04	59035	500
2000-10-04	37885	10000
2000-10-04	59950	250
2000-10-04	62030	1000
2000-10-04	58661	500
2000-10-05	21787	1000
2000-10-05	34430	20000
2000-10-05	56736	1000
2000-10-05	60068	500
2000-10-05	18837	5000
2000-10-05	18254	500
2000-10-05	61991	250
2000-10-05	17189	1000
2000-10-06	60021	1000
2000-10-06	23401	500
2000-10-06	33257	2350
2000-10-06	56234	10000
2000-10-06	33257	9000
2000-10-06	60445	500
2000-10-06	663	5000
2000-10-06	56607	1000
2000-10-06	22684	1250
2000-10-06	35642	1000
2000-10-06	2236	1000
2000-10-06	53692	1000
2000-10-06	2393	5000
2000-10-06	7583	1000
2000-10-06	25572	250
2000-10-06	27002	250
2000-10-06	9731	7000
2000-10-06	24094	250
2000-10-06	60144	1000
2000-10-06	60035	1000
2000-10-06	6536	10000
2000-10-06	6927	10000
2000-10-06	957	500
2000-10-06	11524	500
2000-10-10	60510	200
2000-10-10	60433	500
2000-10-10	53992	756
2000-10-10	61598	200
2000-10-10	62031	250
2000-10-10	7227	200
2000-10-10	60512	200
2000-10-10	46747	250
2000-10-10	58526	500
2000-10-10	62032	5000
2000-10-10	58730	500
2000-10-10	38016	250
2000-10-10	57702	250
2000-10-10	60417	500
2000-10-10	58072	2500
2000-10-10	50699	5000
2000-10-10	19889	552
2000-10-10	59929	250
2000-10-10	62032	5000
2000-10-10	58764	1000
2000-10-10	23306	250
2000-10-10	4332	2000
2000-10-10	1447	1000
2000-10-11	40171	200
2000-10-11	3938	1000
2000-10-11	60472	2500
2000-10-11	32885	2500
2000-10-11	32885	2500
2000-10-11	59286	4000
2000-10-11	62033	250
2000-10-11	58451	10000
2000-10-11	59291	500
2000-10-11	59291	301
2000-10-11	60280	500
2000-10-11	62034	500
2000-10-11	675	200
2000-10-12	33043	500
2000-10-12	3140	10000
2000-10-12	60328	2500
2000-10-12	52604	2000
2000-10-12	5779	1000
2000-10-12	60052	20000
2000-10-12	1548	10000
2000-10-12	60280	500
2000-10-12	56964	20000
2000-10-12	62008	250
2000-10-12	58035	10000
2000-10-12	53692	1000
2000-10-13	61724	250
2000-10-13	58241	1000
2000-10-13	1687	250
2000-10-13	2014	250
2000-10-13	57416	1000
2000-10-13	60522	1000
2000-10-13	58333	300
2000-10-16	56349	250
2000-10-16	59291	250
2000-10-16	5345	250
2000-10-16	62035	250
2000-10-16	60584	300
2000-10-16	60009	250
2000-10-16	60329	250
2000-10-16	61545	500
2000-10-16	60518	250
2000-10-16	36668	250
2000-10-17	57107	200
2000-10-17	3938	1000
2000-10-17	60606	250
2000-10-17	3848	300
2000-10-17	1049	1000
2000-10-17	6325	500
2000-10-18	12481	15000
2000-10-18	62036	1000
2000-10-18	60659	700
2000-10-18	59942	5000
2000-10-19	53992	750
2000-10-19	58775	1000
2000-10-19	60118	250
2000-10-19	60527	500
2000-10-19	58686	200
2000-10-19	61585	500
2000-10-19	58514	500
2000-10-19	59291	250
2000-10-19	59291	250
2000-10-19	58514	500
2000-10-19	59002	1000
2000-10-19	58508	500
2000-10-19	60408	500
2000-10-19	59002	1000
2000-10-19	62015	500
2000-10-19	58686	250
2000-10-19	59816	1000
2000-10-19	62037	1000
2000-10-19	59517	500
2000-10-19	54118	250
2000-10-19	58772	1000
2000-10-19	52988	20000
2000-10-19	61989	1000
2000-10-19	12487	20000
2000-10-19	42240	500
2000-10-19	60277	250
2000-10-19	57055	1000
2000-10-19	58072	250
2000-10-19	8286	2000
2000-10-19	8376	500
2000-10-19	62038	200
2000-10-19	10789	500
2000-10-19	11154	750
2000-10-19	12481	17500
2000-10-19	5590	500
2000-10-19	12481	17500
2000-10-19	62039	1000
2000-10-19	32284	5000
2000-10-19	29153	1000
2000-10-19	14388	250
2000-10-19	25713	500
2000-10-19	38755	500
2000-10-19	59793	10000
2000-10-19	21392	1000
2000-10-19	19790	1000
2000-10-19	23852	20000
2000-10-19	32284	5000
2000-10-19	5474	3000
2000-10-19	6820	5000
2000-10-19	36539	200
2000-10-19	1197	500
2000-10-19	1285	1000
2000-10-19	1975	250
2000-10-19	60280	750
2000-10-19	1049	500
2000-10-19	2113	1000
2000-10-19	60625	10000
2000-10-19	61996	1500
2000-10-19	1045	1000
2000-10-19	1084	5000
2000-10-19	61996	500
2000-10-19	2531	1000
2000-10-19	61412	500
2000-10-19	61	250
2000-10-19	669	200
2000-10-19	57271	10000
2000-10-19	62040	500
2000-10-19	655	2500
2000-10-19	4622	500
2000-10-19	329	1000
2000-10-19	1049	1000
2000-10-20	61999	300
2000-10-20	38519	10000
2000-10-20	61467	250
2000-10-20	7573	300
2000-10-20	61594	5000
2000-10-20	6285	200
2000-10-20	29607	5000
2000-10-23	60469	1500
2000-10-23	33404	10000
2000-10-23	60396	1000
2000-10-23	50234	10000
2000-10-23	59974	2500
2000-10-23	56642	1000
2000-10-23	60056	500
2000-10-23	57596	1000
2000-10-23	59865	250
2000-10-23	23771	500
2000-10-23	58438	2000
2000-10-23	60556	250
2000-10-23	3385	1000
2000-10-23	4439	1000
2000-10-23	5435	200
2000-10-23	23788	1000
2000-10-23	11153	2500
2000-10-23	8559	1000
2000-10-23	19908	1000
2000-10-23	61778	250
2000-10-23	62020	200
2000-10-23	12528	5000
2000-10-23	19269	250
2000-10-24	60512	500
2000-10-24	60198	1000
2000-10-24	53992	755
2000-10-24	2391	1000
2000-10-24	60871	10000
2000-10-24	3551	5000
2000-10-24	60991	1000
2000-10-24	33209	250
2000-10-24	17207	500
2000-10-24	60510	500
2000-10-24	59048	1000
2000-10-24	33443	500
2000-10-24	10513	200
2000-10-24	12395	500
2000-10-24	5330	1000
2000-10-24	34494	250
2000-10-24	645	1000
2000-10-24	62041	1000
2000-10-24	38016	250
2000-10-24	61372	10000
2000-10-24	59887	5000
2000-10-25	1601	1000
2000-10-25	50700	1000
2000-10-25	58315	500
2000-10-25	33239	500
2000-10-25	61209	1000
2000-10-25	2530	1000
2000-10-25	51610	5000
2000-10-25	4381	5000
2000-10-25	36480	2000
2000-10-25	58436	1000
2000-10-25	23622	1000
2000-10-25	59775	1000
2000-10-25	2643	5000
2000-10-25	17038	1000
2000-10-25	33808	5000
2000-10-25	60473	1000
2000-10-25	33033	500
2000-10-25	53842	10000
2000-10-25	59844	500
2000-10-25	60314	300
2000-10-25	62006	250
2000-10-25	62042	250
2000-10-25	58730	1000
2000-10-25	59146	10000
2000-10-25	7218	500
2000-10-25	24270	500
2000-10-25	5860	500
2000-10-25	26362	7000
2000-10-25	62006	250
2000-10-25	23219	1000
2000-10-25	60721	10000
2000-10-25	13479	500
2000-10-25	58781	1000
2000-10-26	12527	5000
2000-10-26	61733	2500
2000-10-26	60144	1000
2000-10-26	25258	5000
2000-10-26	22603	1000
2000-10-26	2917	1000
2000-10-26	1235	10000
2000-10-26	922	5000
2000-10-26	56600	1000
2000-10-26	59385	1000
2000-10-26	60367	1000
2000-10-26	12522	5000
2000-10-26	12527	5000
2000-10-27	56612	1000
2000-10-27	2445	5000
2000-10-27	2994	8000
2000-10-27	13406	1000
2000-10-27	56497	500
2000-10-27	60646	1000
2000-10-27	9861	500
2000-10-27	4840	5000
2000-10-27	42411	2000
2000-10-27	62043	5000
2000-10-27	42572	500
2000-10-27	13406	1000
2000-10-27	53868	250
2000-10-27	13515	1000
2000-10-27	9755	2000
2000-10-27	5344	1000
2000-10-27	13611	500
2000-10-27	62003	500
2000-10-27	13755	5000
2000-10-27	13758	1000
2000-10-27	4352	5000
2000-10-27	61999	200
2000-10-27	60738	500
2000-10-27	18379	1000
2000-10-27	21279	500
2000-10-27	60528	1000
2000-10-27	3102	1000
2000-10-27	25305	10000
2000-10-27	53136	5000
2000-10-27	59717	500
2000-10-27	1022	4000
2000-10-27	35224	1000
2000-10-27	61125	5000
2000-10-27	57201	500
2000-10-27	35224	1000
2000-10-27	61581	500
2000-10-27	1913	1000
2000-10-27	103	500
2000-10-27	33447	500
2000-10-27	60598	5000
2000-10-27	714	2500
2000-10-30	58514	751
2000-10-30	61144	250
2000-10-30	60433	1000
2000-10-30	58855	1000
2000-10-30	13926	500
2000-10-30	7227	200
2000-10-30	53926	250
2000-10-30	20010	1000
2000-10-30	42322	1000
2000-10-30	20010	1000
2000-10-30	59953	250
2000-10-30	8119	1000
2000-10-30	19917	20000
2000-10-30	59953	250
2000-10-30	15133	5000
2000-10-30	57882	500
2000-10-30	20502	500
2000-10-30	60730	500
[truncated: 289 more rows]

## Sheet: rep party prev. donation 2000
entity_id	amount_donated_republican_previously
655	47000
660	500
667	1000
668	500
669	400
671	24000
672	2000
677	250
682	40000
684	12500
5	6000
688	8200
696	27500
720	1500
724	350
731	32500
742	333
744	500
761	1000
807	2000
825	5000
842	1000
851	675
872	1000
877	1000
879	5000
56236	1000
922	21750
61	1025
954	15000
70	1000
1023	2500
1034	1000
81	550
1049	500
1062	220
1063	350
1069	1000
1081	603
1084	1000
1113	15000
1116	1000
1117	7000
1126	3000
1155	1000
1156	20000
1163	500
115	6205
125	170250
1220	350
1235	36250
1292	250
1294	1000
1315	40000
1374	250
1397	1000
1418	27500
1425	5000
1426	2000
1484	24000
1524	10000
1540	500
1601	250
1603	1000
1622	500
1635	800
1655	15000
1657	250
197	1000
1665	5000
1683	1000
1687	1000
1698	1000
1701	93083
1720	200
1723	15000
1770	1850
1771	300
1777	15000
1786	17000
1805	35000
1818	45000
1881	1000
1891	750
1911	3500
1923	2000
1925	8500
1945	20000
1958	500
1973	7500
1981	10000
246	1000
252	200
2033	3601
255	1500
2061	250
2063	1400
2075	7500
2078	205
2079	1250
2088	1250
2089	5000
2113	250
2114	500
2129	15000
2169	30000
2172	2001
2180	5000
2182	10250
2186	1000
2204	2000
2224	30000
2240	4000
2243	36000
2327	7000
2335	5000
2338	5000
2342	5000
2354	500
2358	200
2392	2000
2402	3000
2403	5000
2442	250
2446	49250
329	2000
2505	299
2530	1000
2564	500
2588	30500
2637	1000
2667	500
2837	12500
2909	1000
2917	4005
2942	22000
3108	2000
3111	1000
3128	2000
3144	1000
3183	80000
3382	250
3384	15000
3385	8500
3417	6000
3435	1250
3497	5000
3512	10000
3581	5000
3590	5000
3679	5000
3706	250
3802	2000
3839	12000
3844	1000
3880	35000
3938	4025
3967	1050
3970	21000
4070	33700
4161	4200
4178	250
60676	11250
4313	10000
4342	5500
4352	2000
4439	1722
4517	1000
4518	20000
4550	80000
4553	250
4588	500
5287	30000
5309	15000
5330	625
5344	1000
5359	45000
5415	30000
5465	6000
5469	40000
5471	56000
56243	32500
5586	2000
5588	43300
5606	1000
5735	10000
5786	500
5801	4500
5853	1000
5861	1600
5957	13000
6001	550
6005	950
6009	15000
6080	23000
6158	11000
6229	2485
6325	200
6339	1000
6353	2250
6373	2250
6407	250
6540	15000
6615	15000
6643	15000
6653	600
6654	300
6655	500
6729	1000
56245	20000
6820	1000
6926	5000
6927	1000
7020	2500
7024	1250
4926	250
7028	3800
7045	5000
7054	10000
62051	1000
7207	6500
7296	10000
7308	1000
7346	5000
7426	1000
7464	40000
7816	500
7865	1000
7925	500
7942	250
7990	1000
7993	15000
8082	500
8089	1200
8124	1500
8132	13000
8225	1000
8261	2000
8286	3150
8317	10000
8357	5000
8371	2000
8559	15000
8694	750
8738	1000
8769	1000
8775	20000
8838	1000
8841	1000
8849	250
8889	15000
8996	1000
9283	1000
9324	3000
10036	2000
10037	1000
10059	34350
10085	38000
10203	200
10228	12000
10314	1500
10510	250
10720	3100
10727	1000
9525	350
10857	250
10861	5000
11100	1000
11101	500
11153	1000
11154	1250
11203	10000
11316	2500
11469	250
11524	200
11722	1000
11806	500
11918	40000
12097	500
12174	15000
12208	31000
12624	200
12629	1000
60433	5150
60700	250
12386	2500
9730	250
56033	2000
12415	7500
60637	1000
12467	25000
12706	40000
12707	15000
56297	9000
12708	7500
12711	5000
12475	20000
12476	500
12714	32500
12477	10000
12478	20000
56304	15000
12481	1000
12483	4000
12486	20000
12487	1270
62052	17000
60361	7000
56311	4000
55608	5000
56312	7500
12727	25000
12492	17000
12494	667
60712	15000
12731	22500
12500	10000
56315	5000
56316	15000
56319	1800
56323	1000
56325	10200
60479	24000
60549	6000
56327	1000
60716	2000
60052	10000
56328	950
12515	1000
60717	1500
12752	15000
56331	1000
12753	20000
56334	2000
56336	15000
12766	15000
12767	5000
56339	17900
56340	25000
12771	1000
60722	20000
12522	16000
56344	40000
56345	5000
56346	3500
12527	30000
56352	4800
56353	20000
56354	20000
12812	1000
13030	16000
13231	1500
13956	300
14074	333
13751	1000
14156	400
13755	500
14200	500
13758	1500
13764	500
14326	500
14327	15000
13776	1000
14896	500
14919	1000
15062	15000
15147	500
15170	20000
15275	1600
13814	1000
15458	250
60730	500
15570	5000
15606	750
15704	500
15708	1000
15917	1000
16053	0
13852	1750
56373	450
16175	500
16262	1000
16489	1800
16666	500
16752	300
16778	250
17038	2750
17250	500
17289	500
13890	500
17314	300
17391	3000
13898	11500
13902	7500
18556	500
18958	1000
19083	400
19117	4000
13947	2500
20146	1000
19453	7000
20700	1000
20990	640
60458	500
21307	2500
21316	500
21498	500
19502	250
19515	250
56403	8000
19322	500
19631	1000
19635	1000
19637	1675
60759	600
19654	1000
19663	665
19675	1000
22384	3000
19677	75000
19679	1000
22392	1000
22399	2000
56419	1000
22402	30000
59829	2000
22404	2001
60588	500
59859	22000
19706	8500
56425	1300
60763	1200
60764	250
60765	1850
56426	5500
60125	15500
19711	15000
19344	3950
19346	1000
59949	5000
19725	250
22456	1000
22483	400
59922	450
19750	1500
61990	11000
19757	30000
19759	6500
19763	6000
19767	2000
19790	250
56450	17000
22594	1000
22597	15000
22603	10000
62053	350
56467	30000
56472	1500
22664	35000
22665	5000
22675	20000
56474	15000
22684	5667
19837	350
60778	2000
56475	30250
56476	500
22762	1300
59977	20000
19851	5000
19854	350
19863	250
22810	2900
19889	1000
19890	5000
22844	27000
19908	2000
22859	1290
19912	5000
19929	1000
19983	1000
56496	2000
19421	1000
20020	1000
20043	5000
20050	104000
22991	20000
56507	15000
20053	15000
23056	6700
24333	1000
23335	15000
24355	7750
59940	30000
23339	10000
23401	250
23414	10000
23415	2500
56517	1000
23427	1000
23436	2150
56520	6500
60414	2000
23535	15000
24513	250
56535	1000
60174	1000
60794	500
23672	30000
60502	350
24557	1000
56557	10500
60798	1100
56567	15000
56568	5000
61993	350
23708	1000
23711	3500
56576	1000
23735	500
23771	2450
23774	500
62054	500
23805	15000
24614	500
56585	25000
24620	750
23852	500
24632	15000
24645	2000
60047	14000
23193	6000
23204	2000
24690	1000
56600	500
60819	2000
56610	1000
56612	250
62055	500
56615	16000
24713	10000
23976	5000
56636	12500
56637	500
24000	16500
24808	1000
24019	10000
23219	6000
56649	33200
24834	36000
24847	4000
23235	500
24097	1000
24102	2335
24115	1000
24125	1000
24894	10000
24927	333
24145	20000
56704	5000
24933	11000
24993	6670
56725	60000
24190	1000
56736	19975
24206	20000
25048	333
24230	1500
24234	5500
24239	1000
60321	21500
24282	1000
56761	30000
25413	15000
25208	17000
25211	13500
56775	15000
56778	3500
25469	1000
25230	20000
25234	500
25242	1000
25253	45000
60629	550
56786	5000
56787	5000
56788	20000
25272	2100
25526	15000
59814	10000
56795	250
25306	10500
25532	1000
56803	20000
25568	3000
25581	1000
56815	500
56819	11670
25335	1500
56822	20000
25620	5550
25668	1000
25358	1000
25714	200
56848	2620
25742	26670
26319	41000
29473	31500
26360	250
26362	30000
29545	200
29586	500
26410	250
56877	23000
56878	1000
26440	27500
29661	15000
26762	2000
27111	500
27199	200
27428	2400
27896	1000
28221	1000
28308	1000
30200	10000
31377	2250
31876	15000
31885	5500
31920	2250
32052	15000
60065	4000
32228	550
32273	2600
32284	820
55860	15250
60910	2000
60113	5500
56933	1000
56935	30000
32670	5000
62056	300
56948	500
56962	2000
56963	71000
32449	1450
56965	85000
59934	74820
60055	15000
60469	500
60162	500
59885	11000
32794	1250
32469	1000
56978	16670
60237	250
32824	1000
32867	250
32482	50000
32885	105000
33404	21000
33406	250
33408	36000
33423	26000
33020	333
57010	667
57013	2850
57027	46500
33475	5350
60061	3000
56141	2000
33032	200
33033	7000
60935	2050
33543	500
57052	36100
59717	500
59848	1401
57055	2000
33053	25000
60940	5000
57078	16750
56099	14587
57100	15000
57110	500
62057	1700
60280	2600
33115	25000
33121	1000
33808	500
57137	5000
60069	50000
57141	2100
57144	2457
33139	2350
33143	1000
33173	1000
57178	3000
34012	1000
33203	10000
57185	2000
60972	1000
57188	15000
57189	18000
33206	30000
57191	1000
57193	15000
34034	750
33217	5000
60979	500
57198	40000
57201	42000
60982	2000
60056	1250
60544	3250
33229	700
59721	1000
33249	4301
33257	4750
57214	1550
33269	1000
34153	500
57233	1300
60547	6000
60991	1000
60379	1000
60278	3250
61001	4250
55675	5500
61004	15000
60670	15000
61005	31000
57262	250
33350	15000
61007	1000
62058	300
60430	7000
57269	35000
59844	2500
57286	15000
60615	1450
62059	1000
57294	10500
33374	33500
57296	10000
59786	25350
61996	6194
59792	16506
57314	60583
57317	7500
57337	250
34430	500
34990	1500
57350	3800
57353	400
35031	1000
57358	250
59778	500
57365	1500
35092	2000
35108	15000
57370	20000
57371	20000
57372	7000
57373	12500
57374	12500
57380	5000
57383	15000
61050	10500
57385	16000
57386	15000
35169	440
57391	18000
57392	18500
57393	3333
57398	1000
59852	5500
34494	250
61054	22750
60453	600
60328	2500
61992	10802
60181	3701
60454	1280
57416	500
57426	5000
61058	250
34510	1000
61065	3000
34584	3500
59724	1000
35319	2000
57448	1000
59894	525
59780	18000
34603	2000
60619	700
61077	2600
61079	200
35427	200
34709	1000
60109	5000
57478	1000
60598	6350
57497	10000
57506	3445
57507	900
35679	10000
35833	15000
36112	250
36837	10000
57537	18000
57541	1000
37028	1100
60133	4500
59946	250
61111	350
60480	120000
36171	1000
56150	250
60628	2500
57568	2500
61120	2500
57577	2500
61125	10000
57583	55188
61131	2000
60247	715
57596	500
60373	500
57600	1000
36311	5000
59951	15000
60483	200
60381	10900
37438	750
60446	333
57650	1000
57654	5000
57657	1000
57668	1200
57671	500
57678	400
61161	1000
57681	1000
61165	1275
37480	15000
57691	250
61169	1200
57694	20000
57695	2000
60370	1300
57710	15585
37558	17000
62000	333
37571	4050
62026	1000
62060	200
36550	1000
55490	1000
61188	34000
37617	15000
60284	5000
36573	250
36575	1000
36591	17795
61196	10000
37684	12500
57751	200
61201	6000
61204	500
61209	1700
37891	1000
60624	2000
61220	6670
37941	1000
38489	500
38016	1500
38729	1000
38755	500
57808	25000
38030	2000
59995	900
38043	37500
60186	500
38859	4000
57812	7500
60344	7500
57814	2000
57820	1750
38061	2000
57831	3326
57832	15000
57834	5000
57836	500
57838	4000
57841	20000
57842	43500
60136	13000
57848	47000
59901	20000
38071	820
57854	6000
60644	1000
57856	18500
61248	2350
56065	250
57862	750
59839	500
39218	900
61257	1000
60507	500
57872	1000
61995	200
60107	1000
59960	15000
57894	5000
57902	1000
39374	16000
61268	500
61271	0
39577	2000
38169	10000
57932	1000
40616	250
61303	5000
62061	250
40650	1000
40651	250
40679	10000
40680	10000
61315	1300
61318	5667
61320	250
59908	5500
40889	1000
60655	601
62010	500
40220	583
61322	3000
61325	250
58072	1000
40247	10000
40254	333
60620	300
61342	1000
61343	1000
40277	500
40284	1000
40287	1000
61347	250
58111	1000
61350	2000
58131	3150
59904	2000
41596	35000
40376	250
61998	1250
42239	1250
41859	45000
62062	300
42411	1500
62063	275
62064	200
42424	1000
41913	40000
42480	1000
58178	500
62003	3000
42765	333
62065	1500
41977	12500
46050	500
46410	500
48704	400
48746	750
46550	10000
46607	2000
59879	1000
46627	200
61403	1000
60622	950
59869	40350
58222	20000
49791	1000
58226	2500
61411	500
58236	200
61420	2450
58262	800
58264	250
58265	1000
61425	1500
61427	750
61433	1750
61449	300
61453	2400
58307	2000
58330	1000
58333	1000
58337	1000
61460	1000
58346	1250
61465	1000
46726	250
59896	500
58369	500
58374	2000
59897	250
46747	1250
58389	3350
60111	500
58394	13000
58400	1000
60025	1000
61490	500
60013	1000
58411	2000
59886	200
62066	4000
58415	200
59991	500
50281	500
59881	2250
58431	5000
50284	6000
50520	15000
58433	1000
58438	1000
50290	1000
59954	15000
58443	1000
62067	500
61513	20000
61515	5000
59846	1000
60010	2000
59865	200
61520	15000
58457	2250
62033	1050
59890	1000
58466	500
58475	1000
50317	200
61527	1000
50319	250
58489	18000
61529	225
60059	1181
61543	750
60572	1000
61547	1801
59876	1000
59855	1450
50353	750
58514	1225
61550	2500
58525	750
61553	250
61555	250
60224	500
60450	250
60445	4000
50699	12500
59950	200
60603	600
60512	1050
58526	11500
62006	1700
61559	4500
62068	830
50739	3000
60586	2500
61571	2000
60304	400
60336	900
61588	1170
50403	220
58559	700
50405	8250
60613	13900
61594	5000
58569	2000
60177	1000
61598	500
58572	20000
58579	4000
60139	5000
50246	10000
58611	1380
58612	400
58655	8000
61612	1250
58671	15500
58693	15000
58697	750
60651	750
61637	500
61639	250
58730	6200
61648	800
58747	1500
50431	500
58749	1000
59845	1000
56197	1500
60488	2000
58764	9050
58766	250
58772	2250
61676	1000
61687	500
50466	250
58798	2000
60518	2695
60522	5250
61706	2830
61707	9500
60618	500
58817	200
59929	400
60639	500
58855	400
61724	750
60585	850
60596	3300
60192	10750
60258	600
59956	1575
58872	700
51727	35000
62069	350
51501	72500
51416	1000
58887	5000
51819	1000
61999	401
61753	500
58893	16250
58909	580
59923	10000
59924	250
51642	1000
60367	15000
59001	2000
61773	500
60652	1000
51473	12000
60173	2750
51474	500
60227	5000
60323	1450
52514	3600
62070	420
61783	10000
51476	5000
52603	833
52616	1000
59034	2000
60378	3410
60587	500
61784	2000
60555	200
61785	8263
59035	1900
62015	350
59038	500
62071	1000
61789	250
62072	250
59040	11250
59041	500
59046	20000
59048	17000
59051	2500
59979	1000
61797	2000
61801	850
53136	22000
52802	1000
53138	5000
61802	4500
59056	5000
59057	10000
59074	250
59075	2500
53145	300
59080	21000
59084	1000
59087	1000
52892	10000
62073	750
61811	1050
61814	6000
60158	1000
61815	1933
59115	3000
59810	450
53396	400
59811	500
62001	400
60510	1050
53488	2500
59135	3000
62074	550
52981	500
62075	750
59233	2550
59240	16500
59241	400
59243	30000
56126	1000
59246	20000
59247	10000
60223	500
59264	9500
53051	30000
53692	3470
61849	1000
53715	1000
53868	500
59843	5000
59285	500
59286	2000
59289	2000
59291	425
60649	1000
61862	1000
60491	500
59351	1500
61893	250
60004	26020
60557	24500
59385	2400
61899	1750
53992	2401
61907	700
61913	2000
59421	1850
61991	4370
60535	250
54708	41000
54709	1250
62076	3000
61932	2350
60138	500
62077	1000
59487	7350
60142	1232
61947	5000
59943	200
61949	200
59978	500
59513	600
59518	4500
61962	800
59528	1000
62002	3350
59548	4000
55151	15000
62078	1000
62079	1250
60442	250
60527	2601
61989	6000

## Sheet: democrat candidate 2004
date	entity_id	Amount
2003-01-21	55825	2000
2003-01-21	17194	1000
2003-01-21	24134	1000
2003-01-21	15087	1000
2003-01-21	57756	500
2003-01-21	20008	2000
2003-01-21	32127	2000
2003-01-27	55652	2000
2003-01-27	56296	2000
2003-01-27	56112	1000
2003-01-28	33228	1000
2003-01-28	55699	2000
2003-01-28	56147	1000
2003-01-28	57458	2000
2003-01-28	55819	1000
2003-01-28	52859	2000
2003-01-28	52931	500
2003-01-28	32499	2000
2003-01-28	32389	2000
2003-01-29	56086	2000
2003-01-30	38070	1000
2003-01-30	22779	1000
2003-01-30	3029	2000
2003-01-30	39896	1000
2003-01-30	56157	2000
2003-01-30	61246	2000
2003-01-31	6820	1000
2003-01-31	33228	1000
2003-01-31	56313	2000
2003-02-04	23321	2000
2003-02-04	33658	2000
2003-02-04	55459	2000
2003-02-05	59628	1000
2003-02-05	55764	2000
2003-02-06	55698	2000
2003-02-06	22940	2000
2003-02-06	12490	2000
2003-02-07	62080	2000
2003-02-07	55769	2000
2003-02-07	24048	1000
2003-02-07	55667	1000
2003-02-07	23363	500
2003-02-07	55667	1000
2003-02-07	51573	1000
2003-02-07	56478	2000
2003-02-10	12736	2000
2003-02-10	2687	2000
2003-02-10	1956	1000
2003-02-10	56135	1000
2003-02-10	27160	1000
2003-02-10	5470	2000
2003-02-10	40050	2000
2003-02-10	55985	2000
2003-02-10	2840	1000
2003-02-10	52905	2000
2003-02-11	32529	1000
2003-02-11	62081	2000
2003-02-11	19804	2000
2003-02-11	23450	1000
2003-02-13	58045	1000
2003-02-13	20076	2000
2003-02-13	57430	1000
2003-02-14	32459	250
2003-02-18	40175	1000
2003-02-19	62082	2000
2003-02-19	9536	2000
2003-02-19	56057	2000
2003-02-19	55600	2000
2003-02-19	62083	2000
2003-02-19	57139	2000
2003-02-20	24656	2000
2003-02-24	23812	1000
2003-02-24	23673	2000
2003-02-24	19934	2000
2003-02-24	56952	1000
2003-02-25	55799	1000
2003-02-25	56308	2000
2003-02-25	55646	2000
2003-02-25	56466	2000
2003-02-25	55798	1000
2003-02-25	57465	2000
2003-02-25	2125	2000
2003-02-25	24169	1000
2003-02-26	56784	2000
2003-02-26	55749	2000
2003-02-26	32443	1000
2003-02-26	8923	2000
2003-02-27	62084	2000
2003-02-27	46688	2000
2003-02-27	12712	2000
2003-02-27	59094	2000
2003-02-27	23559	2000
2003-02-27	6276	2000
2003-02-27	1876	2000
2003-02-27	19931	2000
2003-02-27	62085	2000
2003-02-27	55455	2000
2003-02-27	10217	2000
2003-02-27	55796	500
2003-02-27	59102	2000
2003-02-27	19414	1000
2003-02-28	56823	2000
2003-02-28	19798	2000
2003-03-03	2589	2000
2003-03-03	55732	2000
2003-03-03	34947	1000
2003-03-03	56596	2000
2003-03-03	32513	2000
2003-03-04	25328	2000
2003-03-04	21267	1000
2003-03-04	53347	1000
2003-03-04	55833	500
2003-03-04	21289	1000
2003-03-04	19470	1000
2003-03-04	13772	2000
2003-03-04	14625	2000
2003-03-04	19328	2000
2003-03-04	20848	1000
2003-03-04	15505	500
2003-03-04	19147	1000
2003-03-04	58773	2000
2003-03-04	33242	1000
2003-03-04	56881	500
2003-03-04	13455	2000
2003-03-04	56479	2000
2003-03-04	14572	2000
2003-03-04	12920	1000
2003-03-04	62086	2000
2003-03-04	18320	1000
2003-03-05	435	2000
2003-03-05	55855	2000
2003-03-05	3311	1000
2003-03-05	22645	2000
2003-03-05	59203	1000
2003-03-05	32390	2000
2003-03-05	24625	1000
2003-03-05	34656	2000
2003-03-05	32916	1000
2003-03-05	56037	1000
2003-03-05	33855	2000
2003-03-05	949	2000
2003-03-05	62087	500
2003-03-05	33847	1000
2003-03-05	61175	2000
2003-03-05	33464	1000
2003-03-05	51469	1000
2003-03-05	25495	2000
2003-03-05	55723	2000
2003-03-05	19505	2000
2003-03-05	2901	1000
2003-03-05	56733	1000
2003-03-05	11586	1000
2003-03-05	56037	1000
2003-03-05	3662	2000
2003-03-05	35898	2000
2003-03-05	57431	1000
2003-03-05	57431	1000
2003-03-05	56890	2000
2003-03-05	55528	1000
2003-03-05	55799	1000
2003-03-05	58625	1000
2003-03-05	37797	1000
2003-03-06	59066	1000
2003-03-06	55461	2000
2003-03-06	29177	1000
2003-03-06	954	1000
2003-03-06	55893	2000
2003-03-06	56772	2000
2003-03-06	10614	2000
2003-03-06	62088	2000
2003-03-06	55797	2000
2003-03-06	55754	1000
2003-03-06	25400	2000
2003-03-06	55669	2000
2003-03-06	56657	1000
2003-03-06	55629	2000
2003-03-06	59318	1000
2003-03-06	57159	2000
2003-03-06	40116	1000
2003-03-06	59619	1000
2003-03-06	55911	1000
2003-03-06	954	1000
2003-03-06	12435	1000
2003-03-06	59010	2000
2003-03-06	55553	1000
2003-03-06	62089	1000
2003-03-06	56502	2000
2003-03-07	2128	2000
2003-03-07	2123	2000
2003-03-07	513	1000
2003-03-07	60506	250
2003-03-07	32832	1000
2003-03-07	51620	1000
2003-03-07	32403	1000
2003-03-07	62090	2000
2003-03-07	56011	500
2003-03-07	56176	250
2003-03-07	54221	1000
2003-03-07	62091	250
2003-03-07	56034	500
2003-03-08	22617	2000
2003-03-08	20026	2000
2003-03-08	768	2000
2003-03-08	19910	2000
2003-03-08	62092	2000
2003-03-08	24036	2000
2003-03-08	56159	2000
2003-03-10	35120	2000
2003-03-10	8720	2000
2003-03-10	32916	1000
2003-03-10	57599	1000
2003-03-10	55798	1000
2003-03-11	1022	2000
2003-03-11	3087	1000
2003-03-11	22779	2000
2003-03-11	56131	2000
2003-03-11	56876	2000
2003-03-11	22782	2000
2003-03-11	34623	2000
2003-03-11	62093	1000
2003-03-11	19742	2000
2003-03-11	12348	1000
2003-03-11	56951	2000
2003-03-11	1022	2000
2003-03-11	56135	1000
2003-03-11	24387	250
2003-03-11	33605	2000
2003-03-11	38806	2000
2003-03-11	57224	2000
2003-03-11	25340	1000
2003-03-11	18249	1000
2003-03-11	59638	1000
2003-03-11	37155	2000
2003-03-11	32733	2000
2003-03-11	56164	1000
2003-03-11	57008	250
2003-03-11	36197	1000
2003-03-11	4511	2000
2003-03-11	2836	2000
2003-03-11	4501	2000
2003-03-11	25724	1000
2003-03-11	1497	250
2003-03-11	62094	250
2003-03-11	23799	250
2003-03-11	19969	2000
2003-03-11	59165	1000
2003-03-11	2790	1000
2003-03-11	37156	2000
2003-03-12	62095	2000
2003-03-12	37621	2000
2003-03-12	57886	2000
2003-03-12	42760	2000
2003-03-12	53071	1000
2003-03-12	5456	2000
2003-03-12	55683	2000
2003-03-12	62096	2000
2003-03-12	62097	2000
2003-03-12	8081	2000
2003-03-12	7549	500
2003-03-12	33275	2000
2003-03-12	55660	2000
2003-03-13	62098	500
2003-03-13	56715	1000
2003-03-13	55582	500
2003-03-13	18105	2000
2003-03-13	33296	2000
2003-03-13	24751	1000
2003-03-13	13748	2000
2003-03-13	34509	2000
2003-03-13	24495	2000
2003-03-13	55914	1000
2003-03-13	8701	500
2003-03-13	55478	1000
2003-03-13	12945	1000
2003-03-13	19809	250
2003-03-13	55864	500
2003-03-13	35988	500
2003-03-13	57893	1000
2003-03-13	62099	2000
2003-03-13	1535	2000
2003-03-13	12906	1000
2003-03-13	7727	2000
2003-03-13	15832	1000
2003-03-13	34329	2000
2003-03-13	39658	2000
2003-03-17	57665	2000
2003-03-17	59415	2000
2003-03-17	39964	1000
2003-03-17	33344	2000
2003-03-17	22650	2000
2003-03-17	55589	1000
2003-03-18	7857	250
2003-03-18	20052	2000
2003-03-18	57730	1000
2003-03-18	5292	1000
2003-03-19	62100	500
2003-03-19	56176	1000
2003-03-19	8571	2000
2003-03-19	2299	1000
2003-03-20	3504	1000
2003-03-20	56204	2000
2003-03-20	33451	2000
2003-03-20	23458	1000
2003-03-20	1256	2000
2003-03-20	52898	1000
2003-03-20	40107	2000
2003-03-20	59463	1000
2003-03-20	57826	2000
2003-03-20	62101	1000
2003-03-20	56115	2000
2003-03-20	59627	2000
2003-03-20	55604	2000
2003-03-20	206	2000
2003-03-20	58622	2000
2003-03-20	59531	2000
2003-03-20	19925	2000
2003-03-21	34903	200
2003-03-21	55970	2000
2003-03-21	13746	1000
2003-03-21	62102	500
2003-03-21	53711	500
2003-03-21	32911	1000
2003-03-21	55513	1000
2003-03-21	12912	1000
2003-03-21	53890	500
2003-03-21	55513	1000
2003-03-21	56008	500
2003-03-21	62103	1000
2003-03-21	32713	2000
2003-03-21	55602	2000
2003-03-21	55739	1000
2003-03-21	23942	1935
2003-03-21	34241	250
2003-03-21	36542	1000
2003-03-21	55554	1000
2003-03-24	14566	1000
2003-03-24	55690	2000
2003-03-24	15021	1000
2003-03-24	18301	1000
2003-03-24	21415	1000
2003-03-24	55841	250
2003-03-24	15018	1000
2003-03-24	56561	1000
2003-03-24	18012	1000
2003-03-25	61938	2000
2003-03-25	7354	1000
2003-03-25	56959	2000
2003-03-25	62104	2000
2003-03-25	18789	2000
2003-03-25	58762	1000
2003-03-25	21230	1000
2003-03-25	55469	1000
2003-03-25	59654	1000
2003-03-25	17294	1000
2003-03-26	56958	2000
2003-03-26	33007	1000
2003-03-26	19910	2000
2003-03-26	62105	2000
2003-03-26	14199	500
2003-03-26	13640	1000
2003-03-26	55727	2000
2003-03-26	16686	1000
2003-03-26	53181	500
2003-03-26	25385	1000
2003-03-26	15042	1000
2003-03-26	33007	1000
2003-03-26	17387	500
2003-03-26	2170	1000
2003-03-26	16472	1000
2003-03-26	22253	1000
2003-03-26	55931	250
2003-03-26	921	2000
2003-03-26	51489	1000
2003-03-26	16689	1000
2003-03-26	22406	2000
2003-03-26	26329	1000
2003-03-26	14757	250
2003-03-26	3157	1000
2003-03-26	3157	1000
2003-03-26	20072	2000
2003-03-26	15794	1000
2003-03-26	18744	2000
2003-03-26	37105	1000
2003-03-26	23917	500
2003-03-26	13186	2000
2003-03-26	13738	1000
2003-03-27	37626	2000
2003-03-27	35647	500
2003-03-27	21821	1000
2003-03-27	1703	1000
2003-03-27	56838	2000
2003-03-27	33471	2000
2003-03-27	57912	1000
2003-03-28	13267	2000
2003-03-28	55537	2000
2003-03-28	15911	1000
2003-03-28	56134	1100
2003-03-28	17009	2000
2003-03-28	513	1000
2003-03-31	1488	500
2003-03-31	56811	2000
2003-03-31	25724	1000
2003-03-31	43005	2000
2003-03-31	21452	250
2003-03-31	55711	1000
2003-03-31	18011	500
2003-03-31	56422	1000
2003-03-31	33463	2000
2003-03-31	37317	1000
2003-03-31	59164	1000
2003-03-31	57893	1000
2003-03-31	56055	2000
2003-03-31	55817	500
2003-03-31	37899	1000
2003-03-31	1829	2000
2003-03-31	56000	2000
2003-03-31	926	2000
2003-03-31	57774	1000
2003-03-31	1632	2000
2003-03-31	19809	1000
2003-03-31	33092	2000
2003-03-31	55590	1000
2003-03-31	37117	2000
2003-03-31	54251	2000
2003-03-31	62106	2000
2003-03-31	12438	2000
2003-03-31	56442	1000
2003-03-31	19902	1000
2003-03-31	36011	2000
2003-03-31	8520	2000
2003-03-31	9736	1000
2003-03-31	24048	1000
2003-03-31	49697	500
2003-03-31	12524	2000
2003-03-31	55661	2000
2003-03-31	12583	1000
2003-03-31	55602	2000
2003-03-31	42438	500
2003-03-31	55613	1000
2003-03-31	56155	1000
2003-03-31	38070	1000
2003-03-31	23248	2000
2003-03-31	15017	1000
2003-03-31	39896	1000
2003-03-31	9304	500
2003-03-31	25271	2000
2003-03-31	12472	2000
2003-03-31	19800	2000
2003-03-31	59620	1000
2003-03-31	55694	2000
2003-03-31	56008	500
2003-03-31	23615	2000
2003-03-31	19379	2000
2003-03-31	19522	1000
2003-03-31	22530	1000
2003-03-31	10201	1000
2003-03-31	23268	2000
2003-03-31	17203	500
2003-03-31	24967	1000
2003-03-31	19362	1000
2003-03-31	2133	500
2003-03-31	34903	200
2003-03-31	14033	1000
2003-03-31	24095	2000
2003-03-31	24858	2000
2003-03-31	13894	1000
2003-03-31	62107	2000
2003-03-31	49843	1000
2003-03-31	56006	2000
2003-03-31	55479	2000
2003-03-31	51573	1000
2003-03-31	32708	1000
2003-03-31	2291	1000
2003-03-31	14172	2000
2003-03-31	11243	2000
2003-03-31	58448	2000
2003-03-31	32886	2000
2003-03-31	53141	500
2003-03-31	24916	2000
2003-04-02	61938	-2000
2003-04-02	12742	2000
2003-04-02	3946	500
2003-04-02	55502	2000
2003-04-02	46694	1000
2003-04-03	58929	250
2003-04-03	49	1000
2003-04-04	33635	1000
2003-04-07	55533	2000
2003-04-07	7309	1000
2003-04-07	62108	2000
2003-04-07	55587	1000
2003-04-07	62109	2000
2003-04-07	57898	1000
2003-04-08	57075	1000
2003-04-09	57431	1000
2003-04-09	1022	2000
2003-04-09	55513	1000
2003-04-09	55984	1000
2003-04-09	33007	1000
2003-04-10	62110	500
2003-04-10	32685	1000
2003-04-16	9664	2000
2003-04-16	9252	1000
2003-04-16	12737	2000
2003-04-16	57456	1000
2003-04-16	36390	1000
2003-04-17	62111	500
2003-04-21	2055	2000
2003-04-21	56057	2000
2003-04-21	19806	2000
2003-04-21	39964	1000
2003-04-21	62112	2000
2003-04-21	3165	300
2003-04-21	12914	500
2003-04-21	25815	2000
2003-04-21	33568	1000
2003-04-24	56881	500
2003-04-25	23688	2000
2003-04-25	957	2000
2003-04-25	55841	250
2003-04-25	24428	2000
2003-04-28	55506	500
2003-04-28	57805	2000
2003-04-28	56003	1000
2003-04-29	56954	1000
2003-04-30	56930	250
2003-05-01	62113	1000
2003-05-05	55491	1000
2003-05-05	42438	500
2003-05-05	56569	1000
2003-05-06	57856	2000
2003-05-07	37312	1000
2003-05-08	1895	1000
2003-05-08	1348	1000
2003-05-08	14242	1000
2003-05-08	12579	1000
2003-05-08	56235	2000
2003-05-08	19943	2000
2003-05-09	32403	2000
2003-05-09	19934	2000
2003-05-09	32403	1000
2003-05-09	59630	2000
2003-05-09	57699	2000
2003-05-09	1245	2000
2003-05-12	20055	2000
2003-05-13	19375	2000
2003-05-13	33568	1000
2003-05-13	33568	1000
2003-05-13	56103	2000
2003-05-13	22888	1000
2003-05-13	33873	2000
2003-05-15	57138	2000
2003-05-15	62114	1000
2003-05-16	57029	300
2003-05-16	11586	1000
2003-05-16	57254	2000
2003-05-18	19530	2000
2003-05-18	1326	1000
2003-05-18	52953	500
2003-05-18	23116	2000
2003-05-19	39875	2000
2003-05-19	26762	2000
2003-05-20	55882	300
2003-05-20	55841	250
2003-05-20	10948	1000
2003-05-20	12766	2000
2003-05-21	34796	2000
2003-05-21	59267	2000
2003-05-22	58075	1000
2003-05-22	56195	1000
2003-05-23	56702	1000
2003-05-23	13887	1000
2003-05-23	350	2000
2003-05-23	22333	1000
2003-05-23	12345	500
2003-05-23	1355	1000
2003-05-23	13738	1000
2003-05-23	5183	2000
2003-05-27	703	2000
2003-05-27	24069	2000
2003-05-27	56034	500
2003-05-28	58156	500
2003-05-28	19403	2000
2003-05-28	56675	1000
2003-05-28	62115	1000
2003-05-28	24169	500
2003-05-28	19792	1000
2003-05-28	932	1000
2003-05-28	779	2000
2003-05-29	55507	1000
2003-05-29	32948	1000
2003-05-29	62116	250
2003-05-29	59593	250
2003-05-31	9736	1000
2003-05-31	16160	250
2003-05-31	12510	2000
2003-05-31	55999	2000
2003-05-31	16530	1000
2003-05-31	55470	1000
2003-06-02	30771	2000
2003-06-02	62117	2000
2003-06-02	25169	2000
2003-06-02	7452	2000
2003-06-02	14187	250
2003-06-02	14186	2000
2003-06-02	55616	1000
2003-06-03	62118	500
2003-06-03	55766	500
2003-06-03	23914	250
2003-06-03	6920	2000
2003-06-03	59259	500
2003-06-03	55635	1500
2003-06-03	19902	1000
2003-06-03	12470	2000
2003-06-03	53347	500
2003-06-03	56223	500
2003-06-04	39642	2000
2003-06-04	5539	1000
2003-06-05	14128	500
2003-06-05	56661	2000
2003-06-05	55450	1000
2003-06-05	9960	1500
2003-06-05	19087	1000
2003-06-05	13939	1000
2003-06-05	15787	1000
2003-06-05	18627	500
2003-06-05	15008	500
2003-06-05	15771	1000
2003-06-05	55912	1000
2003-06-05	15899	500
2003-06-05	13015	1000
2003-06-05	15429	1000
2003-06-05	62119	500
2003-06-05	13820	1000
2003-06-05	62120	1000
2003-06-05	34437	250
2003-06-05	22369	500
2003-06-05	59694	2000
2003-06-05	62121	300
2003-06-05	13411	1000
2003-06-05	15086	1000
2003-06-05	15291	500
2003-06-05	16523	500
2003-06-05	12831	2000
2003-06-05	14009	2000
2003-06-05	62122	250
2003-06-05	12920	1000
2003-06-05	59168	2000
2003-06-05	12912	500
2003-06-05	12909	500
2003-06-05	62123	1000
2003-06-05	41846	2000
2003-06-05	55086	1000
2003-06-05	56165	500
2003-06-06	55815	2000
2003-06-07	46752	2000
2003-06-09	62124	300
2003-06-09	53071	500
2003-06-09	24117	2000
2003-06-09	23214	1000
2003-06-09	19658	1000
2003-06-09	24229	2000
2003-06-09	34720	2000
2003-06-09	55810	1000
2003-06-09	25316	500
2003-06-09	3162	500
2003-06-09	34241	500
2003-06-09	32413	1000
2003-06-09	12435	500
2003-06-09	62125	250
2003-06-09	55792	1000
2003-06-09	14174	2000
2003-06-10	3202	1000
2003-06-10	23396	1000
2003-06-10	57571	2000
2003-06-10	12525	2000
2003-06-10	23812	1000
2003-06-10	19933	2000
2003-06-10	36291	2000
2003-06-10	62126	2000
2003-06-10	22631	1000
2003-06-10	22859	500
2003-06-10	24833	2000
2003-06-10	56455	2000
2003-06-10	35251	2000
2003-06-10	62127	1000
2003-06-10	22630	2000
2003-06-10	25273	2000
2003-06-10	37451	2000
2003-06-10	8519	2000
2003-06-11	24737	2000
2003-06-11	14032	2000
2003-06-11	23598	2000
2003-06-11	15774	500
2003-06-11	55523	1000
2003-06-11	17625	1000
2003-06-11	62128	2000
2003-06-12	57119	500
2003-06-12	22616	1000
2003-06-12	57949	2000
2003-06-12	53706	2000
2003-06-12	56519	2000
2003-06-12	4518	1000
2003-06-12	4518	1000
2003-06-12	4518	1000
2003-06-12	62129	2000
2003-06-12	36399	2000
2003-06-12	22521	2000
2003-06-12	52499	1000
2003-06-12	51552	2000
2003-06-12	3242	1000
2003-06-12	62130	750
2003-06-12	42435	2000
2003-06-12	32470	1000
2003-06-12	1675	1000
2003-06-12	4518	1000
2003-06-12	24185	2000
2003-06-12	33294	500
2003-06-12	56212	2000
2003-06-13	57210	2000
2003-06-13	19938	2000
2003-06-13	17203	1500
2003-06-13	5855	500
2003-06-16	39206	1000
2003-06-16	34427	2000
2003-06-16	62131	2000
2003-06-16	2133	1500
2003-06-16	34320	2000
2003-06-17	55484	2000
2003-06-17	55491	1000
2003-06-17	58651	1000
2003-06-17	24197	500
2003-06-17	55710	500
2003-06-18	18927	2000
2003-06-19	56011	500
2003-06-19	57248	2000
2003-06-19	57844	2000
2003-06-19	56011	1500
2003-06-19	57292	2000
2003-06-19	40844	2000
2003-06-19	8634	1000
2003-06-19	24166	2000
2003-06-19	56912	2000
2003-06-19	23680	2000
2003-06-19	15291	1000
2003-06-19	24560	2000
2003-06-19	55804	1000
2003-06-19	62132	250
2003-06-20	5689	2000
2003-06-20	56925	250
2003-06-20	57440	250
2003-06-20	17203	500
2003-06-20	12483	2000
2003-06-20	55766	500
2003-06-20	14566	1000
2003-06-20	58034	1000
2003-06-20	55564	1000
2003-06-20	1512	2000
2003-06-20	55750	1000
2003-06-23	55535	2000
2003-06-23	2412	2000
2003-06-23	19355	1500
2003-06-24	33331	2000
2003-06-24	12533	2000
2003-06-24	37781	2000
2003-06-24	18831	1500
2003-06-24	62133	2000
2003-06-24	56105	2000
2003-06-24	12494	2000
2003-06-24	24840	1000
2003-06-24	19519	2000
2003-06-25	55510	1000
2003-06-25	55436	2000
2003-06-25	55713	1000
2003-06-25	41926	500
2003-06-25	34268	1000
2003-06-25	56223	1000
2003-06-25	56881	500
2003-06-26	24492	2000
2003-06-26	687	1000
2003-06-26	58596	2000
2003-06-26	2908	2000
2003-06-26	56931	2000
2003-06-26	19359	500
2003-06-26	3912	2000
2003-06-26	2154	1000
2003-06-26	547	2000
2003-06-26	33306	2000
2003-06-26	57032	2000
2003-06-26	1258	1000
2003-06-26	56528	2000
2003-06-26	7309	2000
2003-06-26	37897	500
2003-06-26	53837	2000
2003-06-26	10719	1000
2003-06-26	8565	1000
2003-06-27	19626	2000
2003-06-27	33880	2000
2003-06-27	33067	2000
2003-06-27	793	2000
2003-06-27	24810	1000
2003-06-27	56030	1000
2003-06-27	1672	1000
2003-06-27	59746	2000
2003-06-27	15017	500
2003-06-27	16905	1000
2003-06-27	55754	1000
2003-06-27	50323	1000
2003-06-27	56037	1000
2003-06-27	19809	750
2003-06-27	796	2000
2003-06-27	56682	1000
2003-06-27	19809	250
2003-06-27	32758	1000
2003-06-28	55739	1000
2003-06-28	25377	400
2003-06-28	59465	1000
2003-06-29	37317	1000
2003-06-29	19809	750
2003-06-29	51574	1000
2003-06-30	13021	250
2003-06-30	55678	1000
2003-06-30	13386	1000
2003-06-30	53017	1000
2003-06-30	13227	250
2003-06-30	34244	2000
2003-06-30	40242	2000
2003-06-30	53017	1000
2003-06-30	20551	2000
2003-06-30	55773	2000
2003-06-30	23611	1000
2003-06-30	12741	2000
2003-06-30	20848	1000
2003-06-30	62134	500
2003-06-30	56108	2000
2003-06-30	58644	1000
2003-06-30	59596	400
2003-06-30	7263	2000
2003-06-30	19630	1000
2003-06-30	55050	1000
2003-06-30	56712	1000
2003-06-30	7444	2000
2003-06-30	36012	1000
2003-06-30	33231	500
2003-06-30	58605	2000
2003-06-30	19598	500
2003-06-30	32931	2000
2003-06-30	55452	2000
2003-06-30	55436	2000
2003-06-30	55943	2000
2003-06-30	15594	1000
2003-06-30	51178	2000
2003-06-30	62105	2000
2003-06-30	1057	2000
2003-06-30	23884	2000
2003-06-30	50260	1000
2003-06-30	19652	2000
2003-06-30	3912	1000
2003-06-30	25781	2000
2003-06-30	62135	250
2003-06-30	5618	2000
2003-06-30	59596	400
2003-06-30	53961	2000
2003-06-30	38444	500
2003-06-30	50280	2000
2003-06-30	56715	250
2003-06-30	55663	2000
2003-06-30	17313	1000
2003-06-30	58609	500
2003-06-30	24967	2000
2003-06-30	25233	1000
2003-06-30	25233	1000
2003-06-30	56900	2000
2003-06-30	62136	2000
2003-06-30	4118	1000
2003-06-30	25246	2000
2003-06-30	32111	2000
2003-06-30	56457	2000
2003-06-30	8565	1000
2003-06-30	3146	1000
2003-06-30	21774	250
2003-06-30	9659	2000
2003-06-30	39901	2000
2003-06-30	58008	1000
2003-06-30	55691	2000
2003-06-30	55472	1000
2003-06-30	57756	500
2003-06-30	57756	250
2003-06-30	22791	2000
2003-06-30	53936	2000
2003-06-30	56967	1000
2003-06-30	57422	2000
2003-06-30	19809	1000
2003-06-30	58650	500
2003-06-30	23224	1000
2003-06-30	34677	500
2003-06-30	57226	2000
2003-06-30	2583	2000
2003-06-30	21928	1000
2003-06-30	39432	1000
2003-06-30	72	1000
2003-06-30	62137	2000
2003-06-30	3019	2000
2003-06-30	50457	2000
2003-06-30	58847	2000
2003-06-30	39019	2000
2003-06-30	33026	2000
2003-06-30	5326	1000
2003-06-30	55554	1000
2003-06-30	58848	2000
2003-06-30	34150	2000
2003-06-30	55654	500
2003-07-11	38101	250
2003-07-11	57253	250
2003-07-12	58571	1000
2003-07-12	1237	2000
2003-07-18	55609	1000
2003-07-22	22813	2000
2003-07-22	56506	500
2003-07-23	58020	500
2003-07-23	56956	2000
2003-07-23	40080	1000
2003-07-23	55590	500
2003-07-23	32911	1000
2003-07-24	62138	1000
2003-07-24	1937	500
2003-07-31	5287	2000
2003-08-01	62105	2000
2003-08-01	33568	1000
2003-08-01	17203	500
2003-08-01	57756	250
2003-08-01	19809	2000
2003-08-01	19934	2000
2003-08-01	56057	2000
2003-08-01	32403	2000
2003-08-01	12912	500
2003-08-01	56037	1000
2003-08-01	56011	500
2003-08-01	56155	2000
2003-08-04	62139	2000
2003-08-05	56007	500
2003-08-06	10836	500
2003-08-07	59283	2000
2003-08-07	34587	2000
2003-08-12	19625	250
2003-08-12	55841	250
2003-08-15	62140	250
2003-08-20	23098	1000
2003-08-20	62141	250
2003-08-20	56455	1000
2003-08-22	11043	2000
2003-08-22	50743	500
2003-08-22	55445	1000
2003-08-24	59906	1000
2003-08-26	1867	2000
2003-08-26	62142	500
2003-08-27	16916	250
2003-08-28	12900	500
2003-08-28	24651	2000
2003-08-28	23874	2000
2003-09-04	37462	2000
2003-09-04	3959	2000
2003-09-05	19496	1000
2003-09-05	56109	2000
2003-09-05	62143	1000
2003-09-05	37165	1000
2003-09-05	36197	1000
2003-09-08	12435	500
2003-09-08	33538	1000
2003-09-08	55810	750
2003-09-08	55811	500
2003-09-08	25326	500
2003-09-10	3306	500
2003-09-12	62144	2000
2003-09-12	23671	2000
2003-09-12	55086	250
2003-09-12	62101	1000
2003-09-12	24076	2000
2003-09-12	12583	1000
2003-09-12	56112	1000
2003-09-12	57843	1000
2003-09-13	55769	300
2003-09-15	7356	2000
2003-09-15	14199	250
2003-09-15	19799	1000
2003-09-15	55759	2000
2003-09-15	32297	2000
2003-09-15	6546	2000
2003-09-15	5571	2000
2003-09-15	72	1000
2003-09-15	14185	250
2003-09-16	62110	250
2003-09-16	19699	1000
2003-09-16	55980	2000
2003-09-18	55817	250
2003-09-18	2485	1000
2003-09-18	49466	2000
2003-09-18	33136	2000
2003-09-18	55931	500
2003-09-19	52881	1000
2003-09-19	8278	2000
2003-09-19	34821	300
2003-09-19	55780	1000
2003-09-19	23508	2000
2003-09-19	23707	1000
2003-09-19	22611	1000
2003-09-19	50241	2000
2003-09-19	55469	1000
2003-09-19	23707	1000
2003-09-19	32685	1000
2003-09-19	51469	1000
2003-09-19	62145	250
2003-09-19	19823	2000
2003-09-19	56675	1000
2003-09-19	24081	250
2003-09-19	55911	1000
2003-09-19	55749	2000
2003-09-19	41703	1000
2003-09-19	23222	2000
2003-09-19	24135	1000
2003-09-19	5269	2000
2003-09-19	19805	2000
2003-09-19	62146	2000
2003-09-19	23895	2000
2003-09-19	38149	250
2003-09-19	19903	2000
2003-09-19	3202	1000
2003-09-23	34505	2000
2003-09-23	57445	2000
2003-09-23	53767	250
2003-09-23	35243	2000
2003-09-24	55500	200
2003-09-24	24169	1500
2003-09-24	52790	1000
2003-09-24	32640	2000
2003-09-25	59273	1000
2003-09-25	55686	1000
2003-09-25	62147	1000
2003-09-26	42438	500
2003-09-28	52953	1000
2003-09-28	62148	1000
2003-09-29	62141	250
2003-09-29	2901	1000
2003-09-29	57730	250
2003-09-29	13939	1000
2003-09-29	15018	1000
2003-09-29	41241	2000
2003-09-29	32948	1000
2003-09-30	56385	500
2003-09-30	36697	2000
2003-09-30	57202	1000
2003-09-30	30074	2000
2003-09-30	56195	1000
2003-09-30	55776	1000
2003-09-30	5325	2000
2003-09-30	56160	2000
2003-09-30	56034	600
2003-09-30	55810	250
2003-09-30	15291	500
2003-09-30	15429	500
2003-09-30	35999	250
2003-09-30	37156	2000
2003-09-30	32383	2000
2003-09-30	7849	2000
2003-09-30	19601	2000
2003-09-30	33480	1000
2003-09-30	22222	250
2003-09-30	57475	2000
2003-09-30	9514	1000
2003-09-30	10419	300
2003-09-30	57998	1000
2003-09-30	55481	500
2003-09-30	19624	1000
2003-09-30	55574	2000
2003-09-30	58959	1000
2003-09-30	23506	2000
2003-09-30	57521	250
2003-09-30	7857	2000
2003-09-30	56165	500
2003-09-30	53181	250
2003-09-30	4119	2000
2003-09-30	57493	2000
2003-09-30	59417	2000
2003-09-30	54532	500
2003-09-30	53785	250
2003-09-30	276	500
2003-09-30	1481	1000
2003-09-30	15899	300
2003-09-30	19812	250
2003-09-30	22631	1000
2003-09-30	25337	2000
2003-09-30	62149	500
2003-09-30	25334	1000
2003-09-30	19362	1000
2003-09-30	25330	2000
2003-09-30	926	250
2003-09-30	56092	2000
2003-09-30	55532	1000
2003-09-30	55750	1000
2003-09-30	56120	1000
2003-09-30	56184	2000
2003-09-30	59419	2000
2003-09-30	2242	2000
2003-09-30	19801	1000
2003-09-30	21913	1000
2003-09-30	61155	2000
2003-09-30	56225	250
2003-09-30	56881	390
2003-09-30	3408	1000
2003-09-30	15594	1000
2003-09-30	24056	2000
2003-09-30	3157	1000
2003-09-30	3157	1000
2003-09-30	57144	1000
2003-09-30	3087	1000
2003-09-30	51406	1000
2003-09-30	26406	1000
2003-09-30	59597	2000
2003-09-30	2586	1000
2003-09-30	55567	1000
2003-09-30	32709	1000
2003-09-30	7350	500
2003-09-30	22888	500
2003-09-30	62150	2000
2003-09-30	56308	250
2003-09-30	56131	2000
2003-09-30	62125	500
2003-09-30	55604	2000
2003-09-30	19474	500
2003-09-30	25077	2000
2003-09-30	50337	2000
2003-09-30	13920	500
2003-09-30	34547	1000
2003-09-30	56691	250
2003-09-30	34306	2000
2003-09-30	58036	1000
2003-09-30	22928	1000
2003-09-30	57029	250
2003-09-30	57414	200
2003-09-30	55583	2000
2003-09-30	58507	250
2003-09-30	12438	250
2003-09-30	13210	1000
2003-09-30	12914	1000
2003-09-30	34640	2000
2003-09-30	20871	500
2003-09-30	62151	250
2003-09-30	52499	1000
2003-09-30	21498	250
2003-09-30	12118	1000
2003-09-30	34154	2000
2003-09-30	13015	1000
2003-09-30	22888	500
2003-09-30	24317	1000
2003-09-30	49436	2000
2003-09-30	58776	2000
2003-10-15	13818	1000
2003-10-17	13643	1000
2003-10-17	24751	1000
2003-10-23	14527	500
2003-10-28	56176	1000
2003-10-28	12407	500
2003-10-28	19646	1000
2003-10-30	6348	500
2003-11-03	56165	500
2003-11-03	1894	1000
2003-11-03	62091	200
2003-11-04	23214	1000
2003-11-04	32426	2000
2003-11-04	13779	2000
2003-11-04	56206	1000
2003-11-05	13411	500
2003-11-05	19087	500
2003-11-05	50300	1000
2003-11-05	21415	1000
2003-11-06	17313	1000
2003-11-08	55758	1000
2003-11-11	143	500
2003-11-11	62152	250
2003-11-14	20779	250
2003-11-17	59293	500
2003-11-17	15899	500
2003-11-18	58929	250
2003-11-18	37851	1000
2003-11-18	57898	500
2003-11-20	33530	2000
2003-11-20	58008	1000
2003-11-21	14199	250
2003-11-21	16908	250
2003-11-21	18012	1000
2003-11-21	62153	2000
2003-11-21	12912	500
2003-11-21	53767	200
2003-11-25	56930	500
2003-11-25	49940	1000
2003-11-26	19570	1000
2003-11-26	55531	1000
2003-11-26	62154	2000
2003-12-01	19792	1000
2003-12-01	57414	400
2003-12-03	56691	250
2003-12-03	62147	500
2003-12-03	62155	500
2003-12-03	18320	1000
2003-12-03	24867	500
2003-12-04	55718	1000
2003-12-04	58777	500
2003-12-04	58825	2000
2003-12-04	58826	2000
2003-12-05	2678	1000
2003-12-05	33538	1000
2003-12-06	827	1000
2003-12-06	55481	500
2003-12-06	56932	1000
2003-12-06	36509	1000
2003-12-07	23286	250
2003-12-09	24050	250
2003-12-09	24050	250
2003-12-10	59331	2000
2003-12-10	56308	1750
2003-12-11	62156	500
2003-12-11	36062	500
2003-12-11	56845	250
2003-12-11	62111	250
2003-12-12	23902	2000
2003-12-12	55701	1000
2003-12-12	37897	500
2003-12-16	19711	1000
2003-12-16	2714	2000
2003-12-16	32448	2000
2003-12-16	19802	1000
2003-12-17	62157	500
2003-12-17	62100	250
2003-12-19	25459	1000
2003-12-19	15794	1000
2003-12-22	38070	2000
2003-12-22	38070	2000
2003-12-22	41999	500
2003-12-22	62158	250
2003-12-22	55810	500
2003-12-22	32816	1000
2003-12-22	55441	2000
2003-12-22	62159	2000
2003-12-23	57730	500
2003-12-23	55830	2000
2003-12-23	38119	2000
2003-12-23	23158	250
2003-12-23	62160	500
2003-12-26	57076	2000
2003-12-26	62142	1000
2003-12-29	52440	1000
2003-12-29	25216	2000
2003-12-29	24932	500
2003-12-29	61607	2000
2003-12-30	21774	250
2003-12-30	412	500
2003-12-31	55747	600
2003-12-31	59658	200
2003-12-31	55797	2000
2003-12-31	62158	250
2003-12-31	2895	1000
2003-12-31	33451	2000
2003-12-31	54303	500
2003-12-31	57353	500
2003-12-31	24020	2000
2004-01-05	57338	2000
2004-01-05	62161	1000
2004-01-05	46636	1000
2004-01-13	59926	500
2004-01-13	56089	1000
2004-01-14	55686	1000
2004-01-14	12912	500
2004-01-15	57517	1000
2004-01-15	14185	250
2004-01-16	38808	500
2004-01-16	25533	2000
2004-01-16	62162	1000
2004-01-16	19786	500
2004-01-16	62161	1000
2004-01-16	23904	500
2004-01-17	62147	500
2004-01-17	62158	250
2004-01-18	36018	2000
2004-01-19	57998	250
2004-01-19	52790	1000
2004-01-19	19496	1000
2004-01-20	57528	250
2004-01-20	62163	500
2004-01-20	62157	1500
2004-01-20	52953	500
2004-01-20	39842	250
2004-01-20	62157	500
2004-01-21	19937	500
2004-01-21	11968	2000
2004-01-21	56418	2000
2004-01-21	55841	250
2004-01-21	30091	1000
2004-01-21	26549	1000
2004-01-21	16916	250
2004-01-21	58593	1000
2004-01-21	62164	250
2004-01-21	34241	250
2004-01-21	12720	2000
2004-01-21	56086	2000
2004-01-21	34437	250
2004-01-21	62165	500
2004-01-21	62166	2000
2004-01-21	24984	1000
2004-01-21	62167	250
2004-01-22	55676	500
2004-01-22	25360	500
2004-01-22	58209	500
2004-01-22	19658	1000
2004-01-22	57039	2000
2004-01-22	42437	1000
2004-01-22	19786	1000
2004-01-22	22776	2000
2004-01-22	57231	2000
2004-01-22	59239	250
2004-01-22	11792	2000
2004-01-22	24611	1000
2004-01-22	8240	2000
2004-01-22	56202	500
2004-01-23	54532	1000
2004-01-23	33050	1000
2004-01-23	56013	2000
2004-01-23	12916	1000
2004-01-23	55938	250
2004-01-23	56186	2000
2004-01-23	62168	250
2004-01-23	56418	2000
2004-01-23	53890	250
2004-01-23	13920	500
2004-01-23	37975	1000
2004-01-24	20722	250
2004-01-24	39300	2000
2004-01-24	22222	250
2004-01-25	58924	2000
2004-01-25	59902	500
2004-01-25	18330	500
2004-01-25	23554	500
2004-01-25	42084	250
2004-01-25	36542	2000
2004-01-25	1237	2000
2004-01-25	38058	1000
2004-01-25	19365	200
2004-01-26	19699	1000
2004-01-26	3214	1000
2004-01-26	36691	250
2004-01-26	62169	250
2004-01-26	36404	1000
2004-01-26	7491	2000
2004-01-26	19314	1000
2004-01-26	33198	250
2004-01-26	22530	1000
2004-01-26	12328	2000
2004-01-26	14256	1000
2004-01-26	55450	1000
2004-01-26	13191	250
2004-01-26	20871	200
2004-01-26	39901	1000
2004-01-26	55792	1000
2004-01-26	36787	1000
2004-01-26	17410	1000
2004-01-26	13210	1000
2004-01-26	62125	500
2004-01-26	37165	1000
2004-01-26	37165	2000
2004-01-27	59593	250
2004-01-27	24967	1000
2004-01-27	14128	1000
2004-01-27	56338	2000
2004-01-27	12760	2000
2004-01-27	56110	200
2004-01-27	32890	2000
2004-01-27	55984	1000
2004-01-27	49822	500
2004-01-27	3110	2000
2004-01-27	22844	2000
2004-01-27	58317	2000
2004-01-27	55817	250
2004-01-27	59154	2000
2004-01-28	58609	1000
2004-01-28	54281	250
2004-01-28	7352	1000
2004-01-28	33242	1000
2004-01-28	38299	1000
2004-01-28	24245	2000
2004-01-28	59658	300
2004-01-28	58540	300
2004-01-28	58965	2000
2004-01-28	59024	2000
2004-01-28	23247	250
2004-01-28	58540	300
2004-01-28	62142	500
2004-01-28	19898	2000
2004-01-28	19365	1800
2004-01-28	62170	1000
2004-01-28	57522	1000
2004-01-28	23619	2000
2004-01-28	19366	2000
2004-01-28	33444	2000
2004-01-29	24170	250
2004-01-29	62171	1000
2004-01-29	4189	1000
2004-01-29	898	500
2004-01-29	5805	2000
2004-01-29	52121	2000
2004-01-29	50260	1000
2004-01-29	56089	1000
2004-01-29	57538	2000
2004-01-29	23299	500
2004-01-29	57172	2000
2004-01-29	6424	500
2004-01-29	20057	1000
2004-01-29	50323	1000
2004-01-29	57500	2000
2004-01-29	19783	2000
2004-01-30	14757	250
2004-01-30	24552	2000
2004-01-30	36146	1000
2004-01-30	40816	1000
2004-01-30	2901	1000
2004-01-30	12544	1500
2004-01-30	55564	1000
2004-01-30	14318	1000
2004-01-30	15892	500
2004-01-30	21267	250
2004-01-30	39842	250
2004-01-30	24129	1000
2004-01-30	21797	500
2004-01-30	57904	2000
2004-01-30	34681	500
2004-01-30	15774	1000
2004-01-30	15892	500
2004-01-30	12902	2000
2004-01-30	56729	250
2004-01-30	53347	500
2004-01-30	35647	1000
2004-01-30	18378	250
2004-01-30	49984	500
2004-01-30	12632	500
2004-01-31	55522	2000
2004-01-31	33068	1000
2004-01-31	59203	1000
2004-01-31	36161	2000
2004-01-31	33464	1000
2004-01-31	38162	2000
2004-01-31	62172	500
2004-01-31	55662	2000
2004-01-31	62173	2000
2004-01-31	33158	500
2004-02-01	62174	500
2004-02-01	23940	2000
2004-02-01	23328	250
2004-02-01	50300	499
2004-02-02	58779	1000
2004-02-02	32829	1000
2004-02-02	58643	1000
2004-02-02	59461	2000
2004-02-02	23623	300
2004-02-02	34327	2000
2004-02-02	26406	1000
2004-02-02	58651	1000
2004-02-02	57681	1000
2004-02-02	1952	2000
2004-02-02	42438	500
2004-02-02	62111	250
2004-02-02	11350	1000
2004-02-02	24197	500
2004-02-02	25385	250
2004-02-02	46638	1000
2004-02-02	57898	500
2004-02-03	22616	1000
2004-02-03	15813	1000
2004-02-03	56223	500
2004-02-03	61853	1000
2004-02-03	25233	1000
2004-02-03	33223	2000
2004-02-03	2678	1000
2004-02-03	53928	1000
2004-02-03	14275	200
2004-02-03	5063	500
2004-02-03	62175	2000
2004-02-03	25191	1000
2004-02-03	34317	2000
2004-02-03	56814	2000
2004-02-03	57414	500
2004-02-04	3417	2000
2004-02-04	59463	1000
2004-02-04	54251	1000
2004-02-04	59318	1000
2004-02-04	58593	1000
2004-02-04	55587	1000
2004-02-04	59672	2000
2004-02-04	56225	500
2004-02-04	20985	2000
2004-02-04	58317	2000
2004-02-04	9931	1000
2004-02-04	14738	500
2004-02-04	55488	2000
2004-02-04	58625	1000
2004-02-04	56152	500
2004-02-04	23152	1000
2004-02-04	19803	2000
2004-02-05	56691	250
2004-02-05	14626	1000
2004-02-05	46649	500
2004-02-05	59658	500
2004-02-05	62176	1000
2004-02-05	56593	2000
2004-02-05	58636	1000
2004-02-05	53963	1000
2004-02-05	22519	500
2004-02-05	34377	1000
2004-02-05	15782	1000
2004-02-05	55701	1000
2004-02-05	22631	1000
2004-02-05	35261	250
2004-02-05	23214	1000
2004-02-05	24164	1000
2004-02-05	55777	2000
2004-02-05	25189	2000
2004-02-05	3306	750
2004-02-05	33917	1000
2004-02-06	56087	500
2004-02-06	19479	1000
2004-02-06	40927	2000
2004-02-06	7971	1000
2004-02-06	57843	1000
2004-02-06	59273	1000
2004-02-06	40954	500
2004-02-06	34945	250
2004-02-06	59739	1000
2004-02-06	50980	1000
2004-02-06	55555	1000
2004-02-06	55776	1000
2004-02-06	60999	500
2004-02-06	13702	1000
2004-02-06	24035	2000
2004-02-06	46715	2000
2004-02-06	32402	1000
2004-02-06	60220	2000
2004-02-06	46491	500
2004-02-06	14271	2000
2004-02-06	13911	1000
2004-02-06	55470	1000
2004-02-06	4877	1000
2004-02-06	34148	2000
2004-02-06	55506	1000
2004-02-06	18011	1500
2004-02-06	23098	1000
2004-02-06	15017	500
2004-02-06	55559	1000
2004-02-07	55752	2000
2004-02-07	56175	250
2004-02-07	56479	250
2004-02-08	26329	1000
2004-02-09	24224	2000
2004-02-09	34801	2000
2004-02-09	24224	2000
2004-02-09	19711	1000
2004-02-09	36552	500
2004-02-09	24111	2000
2004-02-09	32784	2000
2004-02-09	19359	500
2004-02-09	59500	2000
2004-02-09	34934	2000
2004-02-09	33153	200
2004-02-09	19870	2000
2004-02-09	37961	500
2004-02-09	56698	2000
2004-02-09	10954	2000
2004-02-09	33465	2000
2004-02-09	33454	2000
2004-02-09	3956	2000
2004-02-09	19870	2000
2004-02-09	62177	2000
2004-02-09	62115	1000
2004-02-09	54281	250
2004-02-09	17757	500
2004-02-10	23363	1000
2004-02-10	59319	2000
2004-02-10	24567	1000
2004-02-10	59705	1000
2004-02-10	29535	1000
2004-02-10	55972	1000
2004-02-10	17324	2000
2004-02-10	57157	1000
2004-02-10	35999	500
2004-02-10	62178	250
2004-02-10	14179	1000
2004-02-10	14624	1000
2004-02-10	15991	500
2004-02-10	29535	1000
2004-02-10	19007	1000
2004-02-10	62179	2000
2004-02-11	40242	1000
2004-02-11	33297	500
2004-02-11	7968	2000
2004-02-11	55638	1000
2004-02-11	59346	1000
2004-02-11	33195	2000
2004-02-11	55489	2000
2004-02-11	49841	2000
2004-02-11	19878	500
2004-02-11	57119	2000
2004-02-11	57119	500
2004-02-11	57119	1500
2004-02-12	56111	500
2004-02-12	9403	250
2004-02-12	55905	1000
2004-02-12	59290	1000
2004-02-12	18036	2000
2004-02-12	19842	2000
2004-02-12	62147	1000
2004-02-12	38149	250
2004-02-12	59688	500
2004-02-12	58204	1000
2004-02-12	56165	500
2004-02-12	57158	2000
2004-02-12	55889	2000
2004-02-12	55530	1000
2004-02-12	33159	1000
2004-02-12	143	1000
2004-02-12	9327	500
2004-02-12	23209	1500
2004-02-12	18208	500
2004-02-12	56820	250
2004-02-12	32413	1000
2004-02-12	38058	1000
2004-02-12	18741	500
2004-02-12	62180	1000
2004-02-12	19489	1000
2004-02-12	62181	2000
2004-02-12	62182	1500
2004-02-12	3092	2000
2004-02-12	56222	1000
2004-02-12	14275	500
2004-02-12	72	1000
2004-02-12	23770	2000
2004-02-13	20724	1000
2004-02-13	10948	1000
2004-02-13	25082	500
2004-02-13	56165	1000
2004-02-13	16523	1000
2004-02-13	36015	2000
2004-02-13	20724	1000
2004-02-13	57094	2000
2004-02-13	39667	500
2004-02-13	23316	1000
2004-02-13	3165	200
2004-02-13	62183	250
2004-02-13	11303	1000
2004-02-13	55653	1000
2004-02-13	32137	250
2004-02-13	55796	2000
2004-02-14	12438	1500
2004-02-14	56288	2000
2004-02-14	33537	2000
2004-02-14	4366	1000
2004-02-14	59658	500
2004-02-14	12297	2000
2004-02-14	56479	250
2004-02-15	25048	2000
2004-02-16	15814	500
2004-02-16	17294	1000
2004-02-16	16908	250
2004-02-16	32445	2000
2004-02-16	22	2000
2004-02-16	55753	750
2004-02-16	15789	500
2004-02-16	55448	1000
2004-02-16	55442	2000
2004-02-16	53454	500
2004-02-16	25220	2000
2004-02-16	36167	2000
2004-02-16	54281	1000
2004-02-16	34169	2000
2004-02-16	21230	1000
2004-02-16	14185	250
2004-02-16	17795	500
2004-02-16	56217	1000
2004-02-16	58106	500
2004-02-16	56070	1000
2004-02-16	59027	1000
2004-02-16	34323	2000
2004-02-16	59027	1000
2004-02-16	55678	1000
2004-02-16	56710	2000
2004-02-17	17320	1000
2004-02-17	20626	250
2004-02-17	2634	2000
2004-02-17	19510	2000
2004-02-17	1348	1000
2004-02-17	39842	250
2004-02-17	62184	2000
2004-02-17	1258	1000
2004-02-17	46438	2000
2004-02-18	55553	1000
2004-02-18	24610	1000
2004-02-18	52793	500
2004-02-18	52928	1800
2004-02-18	54049	500
2004-02-18	29215	2000
2004-02-18	58565	2000
2004-02-18	7488	2000
2004-02-18	55975	500
2004-02-18	246	500
2004-02-18	1427	1000
2004-02-18	2704	1000
2004-02-18	19338	2000
2004-02-18	56189	250
2004-02-18	56189	500
2004-02-18	412	1000
2004-02-18	1266	500
2004-02-18	56455	1000
2004-02-19	56634	2000
2004-02-19	55678	1000
2004-02-19	62185	1000
2004-02-19	55438	2000
2004-02-19	55531	1000
2004-02-19	59199	500
2004-02-19	56007	1000
2004-02-19	34719	2000
2004-02-19	24238	2000
2004-02-19	33051	2000
2004-02-19	57544	250
2004-02-20	22621	2000
2004-02-20	55850	1000
2004-02-20	58150	1000
2004-02-20	58149	1000
2004-02-20	40175	1000
2004-02-20	59333	1000
2004-02-20	55463	1800
2004-02-21	17437	1000
2004-02-21	62186	1900
2004-02-21	62187	1000
2004-02-21	32142	2000
2004-02-21	33842	1000
2004-02-21	13643	1000
2004-02-21	38656	250
2004-02-21	62188	1000
2004-02-21	55898	1000
2004-02-22	34152	2000
2004-02-23	34949	1000
2004-02-23	13887	1000
2004-02-23	1355	1000
2004-02-23	57455	1000
2004-02-23	62189	1000
2004-02-23	1249	2000
2004-02-23	57534	2000
2004-02-23	33135	1000
2004-02-23	56032	2000
2004-02-23	62190	250
2004-02-23	1229	1000
2004-02-23	59339	2000
2004-02-23	59307	500
2004-02-23	6749	2000
2004-02-23	16530	1000
2004-02-23	32456	2000
2004-02-23	38428	250
2004-02-23	62094	1750
2004-02-23	55713	1000
2004-02-23	56151	1000
2004-02-23	24005	1000
2004-02-23	3586	1000
2004-02-23	34941	2000
2004-02-23	24994	2000
2004-02-23	15774	500
2004-02-23	38656	250
2004-02-23	32451	1000
2004-02-23	40847	250
2004-02-23	57006	1000
2004-02-23	24118	2000
2004-02-23	52931	500
2004-02-23	773	1000
2004-02-23	23253	2000
2004-02-23	57029	550
2004-02-23	11940	1000
2004-02-23	55446	2000
2004-02-23	57738	2000
2004-02-23	55706	500
2004-02-23	57494	2000
2004-02-23	55750	1000
2004-02-24	7346	1000
2004-02-24	5683	2000
2004-02-24	25180	2000
2004-02-24	38124	250
2004-02-24	34935	2000
2004-02-24	23480	500
2004-02-25	59462	2000
2004-02-25	59497	2000
2004-02-25	59498	2000
2004-02-25	62191	1000
2004-02-25	34241	300
2004-02-25	45311	1000
2004-02-25	39842	250
2004-02-25	55984	1000
2004-02-25	57336	1000
2004-02-25	1373	2000
2004-02-25	56791	2000
2004-02-26	59598	2000
2004-02-26	55606	1000
2004-02-26	13438	500
2004-02-26	56719	1000
2004-02-26	15787	1000
2004-02-26	59658	300
2004-02-26	55876	2000
2004-02-26	55515	250
2004-02-26	2173	2000
2004-02-26	55868	250
2004-02-26	55601	1000
2004-02-26	62192	2000
2004-02-27	25420	2000
2004-02-27	55589	1000
2004-02-27	55643	2000
2004-02-27	15771	1000
2004-02-27	22774	2000
2004-02-27	57379	2000
2004-02-27	23152	1000
2004-02-27	56358	2000
2004-02-27	19428	2000
2004-02-27	34353	2000
2004-02-27	55503	500
2004-02-27	24145	2000
2004-02-27	56938	2000
2004-02-27	55590	500
2004-02-27	9368	2000
2004-02-27	55601	1000
2004-02-27	55835	1000
2004-02-27	39897	500
2004-02-27	33938	2000
2004-02-27	35211	2000
2004-02-27	55654	250
2004-02-27	57568	2000
2004-02-27	24005	1000
2004-02-27	34192	2000
2004-02-27	24081	500
2004-02-27	58317	2000
2004-02-27	58625	1000
2004-02-27	58568	2000
2004-02-27	4829	2000
2004-02-27	19366	2000
2004-02-27	33034	2000
2004-02-27	59169	250
2004-02-27	24027	2000
2004-02-27	57705	2000
2004-02-27	12743	2000
2004-02-27	55677	2000
2004-02-27	25410	2000
2004-02-28	60954	1000
2004-02-29	16053	1000
2004-02-29	62193	250
2004-03-01	22920	2000
2004-03-01	36087	1000
2004-03-01	62194	2000
2004-03-01	62195	1000
2004-03-01	33461	2000
2004-03-01	62196	2000
2004-03-01	46704	1000
2004-03-01	57906	2000
2004-03-01	57063	250
2004-03-01	59847	2000
2004-03-01	33300	2000
2004-03-01	62197	2000
2004-03-01	22920	2000
2004-03-01	55546	250
2004-03-01	55916	250
2004-03-01	36015	2000
2004-03-01	57731	1000
2004-03-01	33000	1000
2004-03-01	19352	2000
2004-03-01	39118	2000
2004-03-01	53375	1000
2004-03-01	37172	1000
2004-03-01	33592	2000
2004-03-01	50393	250
2004-03-01	55817	250
2004-03-01	62198	2000
2004-03-01	33842	1000
2004-03-01	57463	2000
2004-03-01	37797	1000
2004-03-01	7762	2000
2004-03-01	12474	2000
2004-03-01	11725	1000
2004-03-01	30085	2000
2004-03-01	19395	2000
2004-03-01	24585	2000
2004-03-01	836	2000
2004-03-02	23964	2000
2004-03-02	21298	500
2004-03-02	16525	1000
2004-03-02	15143	1000
2004-03-02	15142	1000
2004-03-02	62199	1000
2004-03-02	16525	1000
2004-03-02	14738	1000
2004-03-02	55674	2000
2004-03-02	15990	2000
2004-03-02	19625	250
2004-03-02	37806	1000
2004-03-02	58104	1000
2004-03-02	57825	2000
2004-03-02	19646	1000
2004-03-02	14185	250
2004-03-02	53046	2000
2004-03-02	12916	1000
2004-03-02	62200	2000
2004-03-02	15621	2000
2004-03-02	34508	500
2004-03-02	36329	1000
2004-03-02	62201	2000
2004-03-02	20685	1000
2004-03-02	40339	2000
2004-03-02	13675	500
2004-03-02	62201	1000
2004-03-02	15158	500
2004-03-02	15615	2000
2004-03-02	13746	1000
2004-03-02	15144	2000
2004-03-03	55087	1000
2004-03-03	13021	250
2004-03-03	12185	1000
2004-03-03	6484	2000
2004-03-03	1703	1000
2004-03-03	13937	500
2004-03-03	50220	1000
2004-03-03	13082	2000
2004-03-03	59181	500
2004-03-03	62202	250
2004-03-03	21907	250
2004-03-03	5089	250
2004-03-03	55101	2000
2004-03-03	19556	250
2004-03-03	62203	500
2004-03-03	62204	2000
2004-03-03	18212	500
2004-03-03	57953	2000
2004-03-03	12345	1000
2004-03-03	58791	2000
2004-03-03	18834	1000
2004-03-03	18214	1000
2004-03-03	18219	250
2004-03-03	62205	1000
2004-03-03	1703	1000
2004-03-03	56114	2000
2004-03-03	58548	2000
2004-03-03	62206	2000
2004-03-03	62207	1000
2004-03-03	18227	250
2004-03-03	13226	500
2004-03-03	21340	1000
2004-03-03	56211	1800
2004-03-04	62098	500
2004-03-04	62208	1000
2004-03-04	38493	2000
2004-03-04	38454	500
2004-03-04	57120	500
2004-03-04	55462	2000
2004-03-04	38102	250
2004-03-04	37622	300
2004-03-04	57065	250
2004-03-04	62209	2000
2004-03-04	62210	500
2004-03-04	38248	2000
2004-03-04	56203	1000
2004-03-04	1326	500
2004-03-04	34016	2000
2004-03-04	25333	1000
2004-03-04	23354	2000
2004-03-04	55472	1000
2004-03-04	1944	1500
2004-03-04	59109	250
2004-03-04	23248	2000
2004-03-04	58641	2000
2004-03-04	57017	2000
2004-03-04	62211	250
2004-03-04	58885	2000
2004-03-04	42651	500
2004-03-04	62212	500
2004-03-04	13686	250
2004-03-04	21821	250
2004-03-04	3931	250
2004-03-04	62213	1000
2004-03-04	59860	2000
2004-03-04	57251	2000
2004-03-04	36345	500
2004-03-04	37860	250
2004-03-04	22859	500
2004-03-04	39842	500
2004-03-04	22409	2000
2004-03-04	12740	2000
2004-03-04	34924	1000
2004-03-04	32521	2000
2004-03-04	55929	200
2004-03-04	12432	1000
2004-03-04	62162	1000
2004-03-04	37391	1000
[truncated: 4,611 more rows]

## Sheet: dem cand. prev. donation 2004
entity_id	amount_donated_dem_previously
645	4000
1	4500
646	2000
647	6000
648	28250
650	1000
651	1000
2	1000
655	12000
656	200
658	1750
659	1000
56234	7500
663	11000
667	1000
668	2050
3	2250
671	14600
673	8800
674	17500
4	1000
677	500
679	27750
680	4000
681	2000
682	7750
683	9850
684	2000
687	8800
5	250
688	500
694	9500
696	6950
698	1250
699	34400
700	5499
701	30025
8	4500
703	53000
704	1000
705	7500
706	500
707	9500
9	9500
708	1500
710	400
712	7000
720	8000
721	1000
723	3000
724	750
11	800
12	4400
725	5500
13	1000
729	1000
730	9500
731	17800
14	4375
732	6500
733	2000
16	1250
738	2000
740	2000
741	1500
742	47000
744	7500
745	2000
747	12000
749	9500
750	4000
17	6250
18	500
753	4750
754	2000
756	1000
759	10500
760	11000
19	1500
20	300
763	8000
765	2000
766	33450
21	4000
768	32050
770	3000
771	10500
772	2000
773	13750
774	7500
775	51901
777	1000
778	1250
779	34300
780	10500
22	16500
783	2500
23	5250
785	6750
786	10525
24	2700
787	2500
788	2000
789	2750
25	1000
790	1000
26	4750
27	1500
792	7500
793	25000
796	5750
798	4300
799	1000
28	2500
800	2000
803	4000
804	5000
805	67300
29	30500
807	56500
808	2000
810	3750
30	63475
812	15300
814	7500
815	7000
816	2000
817	6000
818	2500
819	17250
820	8000
821	200
822	1000
824	1500
825	19000
826	9000
827	1200
829	2000
830	3500
56235	50625
832	19000
834	13000
835	17500
836	5500
34	2000
840	54400
842	15000
843	5500
36	250
844	2750
845	1000
853	12000
39	750
854	200
40	11250
855	5000
856	3250
867	250
868	5000
870	250
872	2000
873	1000
874	500
875	1000
42	1500
877	6250
878	47750
879	3750
880	1500
881	8250
882	4000
883	28000
884	2500
885	2000
886	1750
887	500
890	4000
892	2000
893	5750
895	1000
49	8500
897	2000
898	250
51	1850
902	9555
905	3000
908	3000
910	4000
911	1000
912	4250
914	1000
915	500
916	11000
917	1000
918	12250
55821	23000
56236	16250
62724	4000
919	6000
53	15250
920	6000
921	109609
922	34500
54	2000
924	250
56237	9750
926	5000
56	3250
927	17250
928	2750
57	2000
931	1700
932	12250
935	1000
938	27750
939	10250
940	1000
941	250
59	2250
944	1000
946	2000
948	7500
949	2000
950	1500
951	109751
953	6150
954	14000
957	10300
959	1480
62	500
63	500
967	750
64	2000
968	21000
65	4000
969	9500
971	800
974	14750
975	2000
976	2750
978	9250
979	1000
980	500
67	16350
981	3500
984	1200
985	1469
986	2750
988	1500
990	1000
992	4875
994	3000
995	900
996	3000
997	6000
998	750
999	2100
1000	1000
1001	500
1004	43500
72	8750
1006	400
1007	7850
1009	250
75	1000
1017	250
1021	6250
1022	2500
1023	8750
1025	2500
1026	29250
1032	32289
1034	31000
1035	250
1036	4250
81	1500
1039	500
1042	17400
1045	1000
1046	250
1048	1000
1049	3500
1056	1500
1057	32300
1059	800
1060	5000
1061	19250
1063	10250
1066	99950
1069	2450
1070	15000
86	1250
1071	1500
87	2000
1073	2500
88	1900
1076	1250
1077	4000
1079	1000
90	2850
1081	1250
1082	23250
1083	11250
1084	7500
93	300
1087	1000
1089	500
96	250
1096	1700
1097	500
1098	17500
1099	1750
98	1250
1100	3000
99	1250
1102	5500
1104	2000
1105	3000
1106	11150
1108	500
103	2450
1110	5000
1112	8500
1113	9500
1115	11500
1116	5750
1117	4250
105	1000
1124	2000
1126	21500
1127	20662
1129	1750
1130	500
1133	2400
1138	1000
1139	4750
1141	5000
1142	2000
1144	3000
1145	6000
1146	1000
111	4100
1147	2000
1148	15500
1151	7750
1152	3000
112	3000
1153	2250
1154	4750
113	6250
1156	4000
1157	12800
1160	22000
114	250
1161	1000
1162	1250
1163	4600
1165	1500
1170	500
1171	17800
1174	1250
1177	4750
1180	1000
1181	500
1183	1000
116	1000
1192	1000
1195	6500
1196	1000
1197	6000
1198	3000
1199	750
119	3950
1200	4500
1202	1500
1203	500
122	1000
123	9250
1207	500
1208	2000
1213	37000
1217	3000
1218	2500
1219	1000
1221	2500
126	250
1223	9000
1226	1000
127	2000
1227	24000
128	3000
1229	4400
1230	23000
1232	9250
129	11975
1234	22000
1235	8250
1237	41000
1238	750
1240	50500
1241	6750
1245	7500
1249	52000
1256	5400
1257	4400
1258	8475
1259	2500
1263	1000
1265	1000
1266	16100
1267	3000
1269	250
1270	3650
1271	3000
1273	2500
1275	250
1276	4500
1277	1000
1280	300
1286	244600
1289	18500
1290	5250
1291	12500
1292	32500
134	3000
1293	2000
1294	60550
135	1000
1297	3000
1300	1000
1301	7500
1302	3700
1306	9000
1307	250
1309	3000
1315	8250
1317	3750
1320	1000
1321	6750
137	1000
1322	250
1323	20500
1325	1000
1326	4000
1327	1000
1328	2000
1329	250
1332	2500
1339	1000
1340	1250
1341	11950
1342	3950
1343	11875
1345	500
142	11250
143	3000
1346	4500
1347	1000
1348	2500
1350	500
145	3000
146	1450
1354	500
147	8250
1355	10250
1356	2000
1357	2500
1360	1000
1361	1000
1363	2000
1364	23000
1365	8270
1366	2475
1369	3200
150	1000
1370	2000
1371	1000
1372	1000
1373	12500
1375	4500
1376	2500
151	16300
1377	2000
152	4000
1379	500
1387	4000
1388	5000
153	1000
154	1500
1390	37500
1394	2000
1397	4750
1398	2900
1399	11600
1400	1250
1401	1000
157	800
1402	9000
1403	7100
1404	6000
158	2000
1405	12650
1407	7200
1411	10500
1413	300
1416	2500
1417	1500
161	97750
1418	19550
162	3000
1424	5000
1425	1000
1426	26500
1427	12755
1428	2500
163	4000
164	15450
1435	2000
1438	8000
1439	200
1440	12000
1441	2000
1442	4450
1443	7500
1446	3250
1447	5500
1448	5000
1450	5000
1451	10500
1453	3500
1456	2450
1457	7000
1458	1000
1459	2500
1460	3500
1461	500
1463	2000
1471	2000
1473	7000
1475	500
177	1000
1478	250
1480	5750
1482	6500
178	500
1484	2650
179	500
1488	1500
1490	113250
1491	5000
1494	22500
1497	1000
1498	1250
1504	1000
1507	500
1511	2500
1512	11750
1523	4700
1524	8950
1525	5000
1526	8550
1527	31000
56238	3500
1531	12000
1532	11000
1533	1000
1534	4000
1535	2000
1536	500
1537	5000
1539	2000
1540	2500
1541	12031
185	1000
1542	1500
55562	117850
186	9500
1546	16000
1547	3000
1548	12682
1549	1500
187	500
1554	2000
1560	2250
188	4500
1563	9884
1580	15250
1581	1250
1582	30000
1583	3000
1585	12750
1586	1000
1591	2250
191	500
1601	500
1602	14850
1604	8900
1610	2500
1611	3750
1612	750
1615	7750
1616	2000
1617	13750
1618	11000
1619	5450
1620	14000
1621	17250
1623	5000
1624	3000
1625	6000
1626	15000
194	1000
1627	500
1628	1500
1629	1250
1631	2500
1632	19814
1633	1000
1635	2000
1636	3500
196	9500
1637	85750
1640	1500
1642	2250
1643	80695
1645	14000
1646	4300
1647	1000
1649	1300
1652	5750
1657	2500
1658	4000
1659	1700
1661	6500
1662	1000
1663	6000
1664	7050
1665	10500
1666	13500
1667	13750
1668	17450
1669	5500
1671	4000
1672	13000
1673	9500
1675	4000
1679	10500
1683	5800
199	500
1686	2000
1691	1000
1695	2475
1696	1000
1697	12000
1698	1000
1699	46875
1701	18000
1702	1000
1703	98250
1705	2000
203	7900
1710	3000
1719	5750
1721	1000
206	13750
1723	9500
1724	4000
1725	1000
1726	2200
1727	3000
207	1300
1728	45350
1732	750
1733	500
1734	2000
1735	500
1736	7000
1738	2850
1739	1250
1743	4500
1746	8650
1748	1000
1750	1000
1753	12750
1754	1000
1755	750
56239	500
1757	2000
1758	69550
1759	500
1760	2700
1762	2800
1763	10000
1768	1000
212	2000
1770	700
213	1750
1772	1000
1775	2500
1776	1500
1777	13500
1778	250
1779	250
1780	6750
1781	1550
216	500
1784	1000
1786	7000
1787	5000
1789	11300
1790	500
1793	35250
1794	250
1795	5500
221	1500
1796	1500
1798	8150
1799	1000
1801	750
1802	1750
1803	1500
1805	3750
1806	500
1811	5000
223	500
1813	5300
1816	1000
1818	45700
1821	500
1826	17500
1829	8750
1831	2500
1832	3000
1833	500
224	14400
1840	7000
226	750
1846	5750
1848	6000
1849	7700
1853	2000
1854	6500
1867	65750
1873	19500
1874	7000
56240	4500
1876	30250
1878	1000
1881	1000
1885	1250
1887	3000
1891	500
1894	21200
1895	13700
1900	500
1903	2000
1911	5000
1912	125881
1914	1500
1915	3000
1916	6750
1923	1000
233	500
1925	5550
1926	22000
1927	4000
1928	500
1929	29500
1930	500
1931	1000
1932	7500
1933	1000
1934	6750
1935	500
1938	2500
236	250
1939	3000
1941	500
1942	10500
1943	35000
1944	3000
1945	3000
1948	1000
1949	500
1951	1000
1952	26250
1954	6000
238	250
1955	2000
1956	4700
1958	2000
1959	500
1960	1000
1964	5500
1966	1000
1971	350
1972	7500
1973	1000
1975	2200
1976	2000
1982	750
1984	1000
1996	2000
1997	2000
246	3200
2000	21750
2001	4000
2005	12500
2007	2200
2008	200
2010	250
2011	1000
2012	200
2014	750
250	2500
2020	200
2027	400
2029	4250
2030	500
2034	1500
2042	1600
2045	2700
2047	1200
2048	250
2049	5750
2054	12000
2055	61500
260	3950
2057	3250
2058	1700
2059	17000
2061	1250
2063	6500
2064	4500
2065	41500
262	23750
2071	1000
2072	80500
2075	8000
2077	1500
2080	500
2084	500
2085	250
2087	8500
2088	750
2089	500
2091	5750
2092	500
2095	1200
2100	1500
266	1000
2106	500
2108	1750
267	10050
268	9500
269	750
2113	2000
2116	2000
2121	15250
2122	1000
2124	1500
2125	3750
2126	1000
2129	5000
273	1000
2132	500
2133	31000
276	2000
2142	1750
2143	1400
2145	1000
2146	300
2149	7500
2150	1000
2152	3955
278	42813
2153	2950
2154	9500
2155	1250
2156	1250
2158	2250
2159	250
2162	500
2170	17400
2173	1500
281	6000
2175	4750
2176	2200
2177	2000
2180	11250
282	1250
2182	9300
2186	3500
2188	1000
2195	3000
2197	9000
2198	10750
2200	6000
2203	18750
283	1500
2204	1000
2205	2500
2207	1000
2208	2500
2210	1000
2213	2000
2214	39000
285	11000
287	5000
2222	1500
2224	15000
2226	4000
288	14500
2227	19681
2236	3000
2242	10024
290	1000
2243	36920
2245	4000
2246	3250
2247	1750
2250	3000
2251	37950
2254	2750
2255	18950
293	750
2257	5500
2259	3500
2261	2500
295	750
2269	11500
296	1250
2281	4000
2291	104500
2295	9400
2306	1000
2309	1000
2318	300
303	2250
2324	2750
2327	10016
2335	8000
2336	2000
2338	8750
2339	8000
2340	5500
2342	38000
2344	2000
2345	7000
2346	500
308	4000
2351	7000
310	1000
2354	5990
2356	1000
2360	14200
2368	2000
2369	2500
2371	16000
2372	2500
2378	500
2383	2000
2390	15000
2391	1500
2392	1700
2394	61250
2395	9000
315	8000
2400	250
2402	16500
2403	1000
2407	750
316	33000
2412	6000
2414	2000
2415	1000
2419	4000
2424	2000
317	1250
2430	750
2439	3250
2455	1250
2458	4000
2459	4000
2460	47900
322	2250
2462	1000
2463	4700
2471	1250
323	4750
2485	1500
2488	3500
2491	8000
2496	1000
2505	14832
2510	2500
336	2450
2519	1500
2529	1000
2530	1000
2531	250
2536	1000
2537	1000
2545	500
2561	2500
2562	4500
342	1300
2564	1200
2566	1500
2571	2500
2574	5000
2575	1200
2576	1000
344	6950
2581	1250
345	3000
2583	85000
2584	6000
2586	2500
346	450
2589	5850
2596	1000
347	1000
2601	500
2604	4250
2605	4500
2614	7500
2619	5750
2621	17250
2622	20500
2623	1000
2634	3500
2639	1000
2643	500
353	9100
2649	5000
354	500
2651	1000
2652	8000
2653	27000
2662	2000
2667	18000
2669	2000
359	11050
2670	8000
2671	2000
2672	500
2678	67775
2680	500
2682	2285
360	5750
2684	16450
363	13240
2686	9250
2687	22750
2688	2000
2689	14970
2704	21850
365	3999
2707	8950
2723	1000
2726	3000
2728	4000
2729	500
2731	2250
367	300
2738	5000
2743	1000
2754	3000
2756	1000
2759	1000
2770	6500
2784	1500
2786	23750
2787	18050
2788	15000
2790	3750
2791	27625
2827	1000
2831	400
2833	7000
2835	3500
2836	1500
2837	7000
2838	2000
2839	3000
2840	6500
2843	5250
2846	1000
2847	1000
2849	250
2851	3000
2852	1000
2853	1250
2856	1000
2860	1000
2865	500
2878	2550
2881	8000
2883	250
2886	2000
2891	1750
2895	1500
2900	1250
2901	1000
2902	1000
2903	4000
2907	1500
2908	35500
2909	8250
2911	10500
2912	1000
2914	2000
386	3250
2923	1000
2938	4700
2942	2956
2944	42400
2950	11000
2953	2000
2956	500
398	750
2985	9500
2994	2250
2995	1000
3006	5250
3008	1000
3013	2000
3016	4000
3019	3250
3029	7800
405	3000
3033	3000
3034	9000
406	4000
407	14650
3043	500
3047	2000
3048	13971
3051	11250
3056	250
3057	250
3060	300
3061	3000
3070	1250
3079	1000
3082	250
412	67185
3086	1500
3087	3750
3092	9500
3101	5000
3108	6950
3109	500
3110	40865
3112	750
3114	3625
3117	13750
3124	1000
3126	1000
3128	5000
3129	8250
3134	1000
3136	4200
3139	10750
3140	2000
3142	7650
3144	16854
3145	24950
3146	2850
3148	4000
3154	10000
3156	1000
3157	27500
3158	3800
3161	1500
423	6000
3168	1000
3169	24750
3172	2000
424	2500
3173	1000
3183	13750
3198	3050
3199	3000
3201	1000
3202	3650
3204	15500
3214	4500
3215	13500
3216	1000
3218	1000
3222	500
3223	1000
3227	1000
3228	250
3230	1000
435	6200
3231	2300
3232	700
3236	1825
3241	3250
3242	4000
3243	1000
3250	8400
3254	2000
3270	1050
3285	5250
3294	5000
3295	2000
446	18500
447	2500
3306	8550
3313	2000
3314	2000
3316	3250
3320	29700
3333	750
3339	3500
3353	4750
457	400
3362	3750
3368	3000
3381	250
3385	500
3390	1500
462	1000
3393	1250
3401	2000
3402	3250
56241	250
3408	39500
3417	2250
3424	1000
3426	2000
3427	1500
3432	400
3434	1750
3435	250
470	2250
3449	2000
472	2000
3459	500
473	500
3464	3000
3465	11500
3466	3500
3469	13250
3477	5000
3482	12200
3497	3500
3499	20250
3504	6500
3508	8500
3512	10500
3513	2500
3516	1500
3519	1000
3534	1300
3550	750
3551	3000
3552	4000
3557	7450
3560	2000
492	1250
3581	6750
3582	12350
3586	2000
3590	10700
3594	250
3597	500
3601	4750
498	3500
3604	1000
3608	2500
3612	4000
500	1750
3613	250
502	7700
3628	3500
3634	2800
3636	500
3638	1750
3641	250
3642	29747
3643	5500
3645	5750
505	4000
3646	21622
3648	46450
3662	9750
3664	1000
3669	5000
507	20000
3676	2750
3679	23500
3685	1000
508	9500
509	1000
3693	1000
3704	250
510	750
3717	1000
3718	1000
511	250
3729	8600
3733	4000
3737	6500
513	38700
3741	18000
514	1000
515	4000
3745	1500
517	6250
518	4496
3773	1000
3775	2000
3778	3700
3782	1000
3785	3500
3786	59925
3793	5500
3794	36400
3796	22000
3802	5400
3825	1500
3827	250
524	250
3829	400
3831	250
3832	6200
3834	3000
3835	4750
3836	3000
3838	3200
3840	10250
527	2000
3842	1000
3843	1000
3845	250
3848	1300
3849	500
528	500
3861	1200
3872	1700
3880	4000
3884	1000
3886	1000
3887	10500
3888	3000
3892	3500
535	1100
3895	450
3926	500
3931	250
3932	64000
3933	2000
3938	500
3942	1250
3943	32900
3946	500
546	1000
3954	3800
3955	1000
3956	9000
3958	2000
3959	55550
3960	3250
3963	2000
547	52050
3968	2400
3970	5750
551	1500
557	750
4022	1000
4027	1000
4029	2000
4030	1000
4041	21000
4043	1250
4045	2000
4046	2000
4048	1950
4050	250
4052	8750
564	3550
4058	9000
4064	1500
4065	1500
4069	1000
4075	500
4079	1075
4087	1750
4097	1000
4101	1000
4103	2000
4106	5000
4107	1950
4111	1000
4112	1000
4116	7500
4117	11000
4118	8750
4119	7750
572	2000
4130	15609
4131	1000
4132	1000
4139	51220
4155	1000
4161	2200
4166	10000
4184	32000
4189	1550
4192	13943
4203	9070
4204	5200
4205	4000
4211	1000
4215	450
582	500
4224	1000
584	1000
4237	750
4238	3250
4239	250
4240	3250
56242	4000
4244	4250
4246	4000
4247	2000
4251	3000
4255	6750
4256	8500
4257	21000
4258	750
4265	500
4267	6000
4270	1000
4271	1000
4274	9000
4279	30000
4281	500
4283	1000
4284	1000
4286	3000
4288	23500
4289	1000
4311	1000
596	1000
4318	1000
4342	1000
600	11800
4352	12100
605	2250
4354	35300
607	5750
4366	6800
4368	39000
4372	4200
4373	23750
609	2000
4380	2000
4381	2500
4383	500
4388	500
4391	1000
4401	1500
4405	43200
4415	2000
4416	1750
4417	19250
4424	1250
4425	10750
4426	1000
4432	4500
4433	10500
4434	4250
4439	250
4441	1500
4444	4050
4452	4000
4453	250
4485	1000
4495	2000
630	3000
4501	64000
4508	1000
4509	1000
631	4000
4510	1000
4511	59500
632	2000
634	7000
4516	23250
4518	258997
4532	1500
4548	2500
4550	23999
4553	4000
4554	57248
4565	1500
4569	14500
4576	16950
4578	2000
640	2000
4584	1000
642	250
4625	500
4627	200
4628	500
4631	2000
4636	2500
4659	250
5269	22500
5270	11200
5276	12500
5277	8000
4674	250
5284	3250
5285	1250
5287	119978
4676	2000
5288	10437
5292	17500
5293	5500
5294	250
5296	250
5297	1000
4677	750
5299	400
5309	1750
4678	6150
5321	24500
5322	3500
5323	4000
5324	18500
5325	1500
5326	19950
5327	25250
4682	500
5331	4000
5332	2500
5335	2500
5336	4000
5339	1000
5343	500
5344	2000
5351	2750
5361	500
5364	500
5373	9500
5375	2000
5379	1830
5383	250
5392	250
5394	1000
5397	1000
5399	1000
5400	3500
5413	1950
5433	2000
5436	200
5437	1500
5440	500
5443	26989
5448	1600
5451	2500
5456	1000
5469	9250
5470	5250
5474	9000
4711	1000
5477	4250
5498	4500
5506	1000
5525	6500
5526	8999
5527	23550
5532	500
5536	3700
5537	17250
5539	27050
5541	500
5554	700
5562	10000
5570	21550
5571	14000
5572	39250
5575	8200
4727	500
4729	3350
56243	61650
4730	7900
5586	2750
5588	13000
5590	3500
5598	500
5600	2950
5601	3000
5602	8550
5603	8500
5607	3700
4732	2000
5618	91000
5624	1000
5631	2000
5635	2500
5637	-250
5655	2000
4739	500
5671	12500
5682	3000
5683	101791
5689	12750
5697	10500
5700	300
5701	3250
5702	8000
5703	1000
5708	2000
5714	27600
5729	12000
5734	500
5735	4000
4755	17990
5741	20000
4757	500
5744	1000
5746	1000
5754	1000
5755	500
5758	2500
5769	1000
5770	4000
5772	17850
5776	1000
5782	1000
4763	7250
5786	34500
5787	2000
5798	3000
4767	700
5802	250
5805	500
5817	2000
5822	4000
5824	2250
5827	1500
5828	2250
5833	500
5844	2000
5853	2700
5855	1750
5859	4450
5861	250
5869	200
5870	2000
5875	400
5876	1500
5879	6250
5880	1500
5903	1000
5907	500
5909	4000
5914	5000
5921	500
5923	4738
5934	250
5935	500
5938	8750
5949	1000
4789	200
5951	1250
5957	1500
5963	1000
5968	3000
5978	1500
5987	8000
5989	27000
5990	4000
5993	1500
6001	7000
6018	4250
6021	1550
6027	750
6051	2000
6054	2000
6059	5000
6060	250
6066	500
6072	1000
6080	4500
6085	1500
6092	1750
6110	3000
4805	1000
6115	2000
6123	2500
6124	1500
6128	950
6140	200
6147	250
6154	200
6158	1250
6167	2000
6182	6250
6185	5000
6186	4500
6188	43300
6207	500
6214	7750
6219	1000
6243	200
6244	1000
4826	11050
6264	2150
4829	36250
6276	6949
6290	29750
6294	1000
6297	1000
4831	250
56244	4500
6298	500
6304	250
6322	1250
6324	750
6325	1500
4834	3700
6328	4350
6336	3000
6338	2000
6339	250
6353	750
6358	2000
6362	1000
4840	2500
6373	9000
6378	250
6384	1000
6398	1000
4847	1750
6421	1250
6424	500
6428	250
4851	12300
6430	1500
6432	4500
6433	1000
6458	11650
6477	8000
6480	2750
6485	4500
6486	36000
6489	1000
6495	1500
6496	1250
6502	1000
4857	2500
6509	1000
6536	2750
6540	2500
6544	1000
6546	20750
6547	2000
6548	9000
6552	3500
4863	500
6566	2000
6575	41000
6580	5000
6583	1000
6598	46000
6615	1000
6619	9000
6620	500
6621	7750
6626	750
6628	1000
6633	3250
6634	900
6635	2750
6638	600
6639	200
6641	1000
6642	15000
6643	5700
6655	1700
4875	1000
6658	750
6694	2000
4884	3750
6714	2500
6716	250
6722	250
6729	3250
6732	10250
6734	300
6735	500
6736	4500
6740	500
6741	250
6743	250
6746	2000
6748	1500
6749	25400
6756	2000
6761	5918
6763	1000
6764	27200
6766	300
4894	1000
6786	12000
6787	2000
56245	15500
6796	5000
6799	2000
6803	763
6844	500
6848	1000
6850	2250
6853	26300
6856	1000
6877	6000
6883	5000
6886	500
6887	250
4907	13108
6888	4000
6896	9000
6902	1000
6907	2500
6909	500
6914	1000
6920	18000
6922	500
4914	6750
6926	17000
6927	15750
6932	1000
6937	1000
6963	7750
6965	2000
6966	1500
6974	8000
6986	49500
6996	1000
7000	6650
4922	550
7002	2000
7003	2500
7006	250
7009	2250
7016	500
7018	2400
7024	7250
7028	1000
7039	1500
7043	1000
7045	700
7046	250
7047	1750
7052	800
7053	1500
7054	1500
7069	500
7075	1000
4933	1000
7087	4500
7100	250
7127	8000
7132	1000
7152	250
7154	500
7163	800
7179	37000
7183	1000
7191	1000
7207	790
7225	2000
7226	4000
7250	4000
7254	3000
7256	500
7269	1000
7287	9900
7295	1250
7296	10000
7298	1000
7304	2000
7306	21000
7308	19025
7309	15350
7325	2250
7326	6250
7327	116450
7328	2000
7334	6500
7335	4960
7337	1500
7344	4750
7345	4000
7346	1000
7351	1250
7352	8558
7356	13500
7359	21250
7386	1000
7409	950
7410	1000
7420	500
7422	1500
7429	500
7444	1000
7452	107500
4986	20500
7464	2500
7466	2250
7486	7500
4992	2450
7488	17000
7491	94950
55716	57250
7504	250
7509	2250
7549	1000
7551	2500
7556	500
7557	2500
7570	2000
7571	12200
7572	250
7574	7500
7576	1250
7577	750
7582	2050
5012	1000
5018	250
7630	1000
5021	30650
7636	2000
7637	1000
5023	1000
7639	21500
7641	1000
5027	500
5028	500
5029	300
7651	3100
7661	1000
7666	1333
7691	10100
7717	1500
7725	1000
7726	2000
7727	16000
7728	1250
7730	250
7731	2500
7733	7500
7762	1000
7763	83500
7768	1250
7770	1000
7777	1000
7781	1900
7785	750
7794	500
7816	1500
7820	6000
5052	1000
7839	36250
7841	500
7846	1500
7849	15750
5056	2750
7850	14800
7851	2000
7852	1000
7853	58250
7854	74730
7855	2000
7857	25100
7859	11750
7863	750
7864	2850
7873	1000
7875	500
7881	1000
7883	1000
5060	3200
7892	1500
7895	2000
7901	1850
7902	12250
7903	11550
7906	1000
7910	250
[truncated: 11,527 more rows]

[truncated: 23 more sheets: democrat party 2004, dem party prev. donation 2004, republican candidate 2004, rep cand. prev. donation 2004, republican party 2004, rep party prev. donation 2004, democrat candidate 2008, dem cand. prev. donation 2008, democrat party 2008, dem party prev. donation 2008, republican candidate 2008, rep cand. prev. donation 2008, republican party 2008, rep party prev. donation 2008, democrat candidate 2012, dem cand. prev. donation 2012, democrat party 2012, dem party prev. donation 2012, republican candidate 2012, rep cand. prev. donation 2012 …]
