# Supplementary material for: Complex Contagion of Campaign Donations
Source: PLoS One. 2016 Apr 14;11(4):e0153539. doi: 10.1371/journal.pone.0153539 (PMC4831683; doi:10.1371/journal.pone.0153539)
Supplement: S1 Dataset — The Excel file donations.xls contains detailed donation records for the presidential campaigns for studying whether the complex contagion of donations is driven by cohesive reinforcement or independent reinforcement. It also contains the aggregate statistics for other campaigns to predict the total amount of money raised. The file nodes.csv contains a list of the nodes, with some limited additional information on party membership, gender and year of birth. The file edges.csv contains the multiplex edges, where the first two columns indicate the two entities that are linked, and the following columns contain a 1 if they are linked through that type of link (i.e. business, education, membership, family, social, professional). (ZIP) [file pone.0153539.s017.zip › edges.csv]

entity_id1	entity_id2	business	education	membership	family	social	professional
0	645	1
1	645	1
645	646	1
645	647	1
645	648	1
645	649	1
645	650	1
645	651	1
645	652	1
645	653	1
2	645	1
645	654	1
645	655	1
645	656	1
645	657	1
645	658	1
645	659	1
645	660	1
645	661	1
645	662	1
645	663	1
645	667	1
645	729	1
645	922	1
645	945	1
86	645	1
111	645	1
645	1182	1
161	645	1
645	1582	1
645	1674	1
645	1710	1
645	2104	1
292	645	1
645	3242	1
645	3623	1
645	4514	1
645	4716	1
645	5533	1
645	5721	1
645	5739	1
645	4797	1
645	6071	1
645	6072	1
645	6073	1
645	6074	1
645	6075	1
645	6076	1
645	6077	1
645	6078	1
645	6079	1
645	6080	1
645	6081	1
645	6642	1
645	6896	1
645	6897	1
645	6898	1
645	6899	1
645	6900	1
645	6901	1
645	4908	1
645	6902	1
645	6903	1
645	6904	1
645	6905	1
645	10746	1
645	9647	1
645	12752	1
645	12768	1
645	12778	1
645	12779	1
645	12780	1
645	12781	1
645	12782	1
645	12783	1
645	12784	1
645	12785	1
645	12786	1
645	12787	1
645	12788	1
645	12789	1
645	12790	1
645	12791	1
645	12792	1
645	12793	1
645	12794	1
645	12795	1
645	12796	1
645	12797	1
645	12798	1
645	12799	1
645	12800	1
645	12801	1
645	12802	1
645	18316	1
645	20204	1
645	20955	1
645	22245	1
645	22568	1
645	19425	1
645	19438	1
645	23100	1
645	23447	1
645	23833	1
645	23851	1
645	24164	1
645	25703	1
645	26364	1
645	26365	1
645	26366	1
645	25761	1
645	26752	1
645	25970	1
645	28833	1
645	26227	1
645	26228	1
645	26229	1
645	28834	1
645	28835	1
645	28836	1
645	30403	1
645	29724	1
645	30404	1
645	30405	1
645	31931	1
645	33398	1
645	33103	1
645	35329	1
645	35767	1
645	35768	1
645	35769	1
645	35770	1
645	35771	1
645	35772	1
645	35773	1
645	35774	1
645	35775	1
645	35776	1
645	35777	1
645	35778	1
645	35779	1
645	35780	1
645	35781	1
645	35782	1
645	35783	1
645	35784	1
645	36703	1
645	36704	1
645	37510	1
645	37520	1
645	37521	1
645	37522	1
645	37523	1
645	37524	1
645	37525	1
645	37526	1
645	37527	1
645	37528	1
645	37529	1
645	37530	1
645	38149	1
645	40870				1
645	40214	1
645	41203	1
645	42082	1
645	42083	1
645	42191	1
645	43284	1
645	44254	1
645	44255	1
645	44486	1
645	44487	1
645	44488	1
645	46021	1
645	46893	1
645	46894	1
645	46895	1
645	50234	1
645	53429	1
645	53430	1
645	53431	1
645	53432	1
645	53433	1
645	53434	1
645	53435	1
645	53436	1
645	53437	1
645	53438	1
645	53439	1
645	53440	1
645	53441	1
645	53442	1
645	53443	1
645	53444	1
645	53445	1
645	53446	1
645	53447	1
645	53448	1
645	53449	1
645	53450	1
645	53461	1
645	55283	1
0	1	1
0	646	1
0	647	1
0	648	1
0	649	1
0	650	1
0	651	1
0	652	1
0	653	1
0	2	1
0	654	1
0	655	1
0	656	1
0	657	1
0	658	1
0	659	1
0	660	1
0	661	1
0	662	1
0	663	1
0	667	1
0	729	1
0	922	1
0	945	1
0	1582	1
0	4716	1
0	9647	1
0	12768	1
0	12778	1
0	12779	1
0	12780	1
0	12781	1
0	12782	1
0	12783	1
0	12784	1
0	12785	1
0	12786	1
0	12787	1
0	12788	1
0	12789	1
0	12790	1
0	12791	1
0	12792	1
0	12793	1
0	12794	1
0	12795	1
0	12796	1
0	12797	1
0	12798	1
0	12799	1
0	12800	1
0	12801	1
0	12802	1
0	18316	1
0	20204	1
0	20955	1
0	22245	1
0	22568	1
0	19425	1
0	19438	1
0	23100	1
0	23447	1
0	23833	1
0	23851	1
0	24164	1
0	25703	1
0	26364	1
0	26365	1
0	26366	1
0	26752	1
0	25970	1
0	31931	1
0	33103	1
0	35329	1
0	36703	1
0	36704	1
0	37510	1
0	37520	1
0	37521	1
0	37522	1
0	37523	1
0	37524	1
0	37525	1
0	37526	1
0	37527	1
0	37528	1
0	37529	1
0	37530	1
0	42082	1
0	42083	1
0	42191	1
0	43284	1
0	46021	1
0	53429	1
0	53430	1
0	53431	1
0	53432	1
0	53433	1
0	53434	1
0	53435	1
0	53436	1
0	53437	1
0	53438	1
0	53439	1
0	53440	1
0	53441	1
0	53442	1
0	53443	1
0	53444	1
0	53445	1
0	53446	1
0	53447	1
0	53448	1
0	53449	1
0	53450	1
0	53461	1
0	55283	1
1	646	1
1	647	1
1	648	1
1	649	1
1	650	1
1	651	1
1	652	1
1	653	1
1	2	1
1	654	1
1	655	1
1	656	1
1	657	1
1	658	1
1	659	1
1	660	1
1	661	1
1	662	1
1	663	1
1	667	1
1	712	1
1	729	1
1	922	1
1	944	1
1	945	1
1	1233	1
1	146	1
1	1459	1
1	1582	1
1	1664	1
1	2171	1
1	2770	1
1	2791	1
1	2888	1
1	2907	1
1	3504	1
1	4440	1
1	5460	1
1	4716	1
1	5719	1
1	5734	1
1	6789	1
1	7674	1
1	8280	1
1	8284	1
1	8346	1
1	8920	1
1	9362	1
1	10007	1
1	10070	1
1	10307	1
1	10497	1
1	11503	1
1	9647	1
1	11824	1
1	12714	1
1	12482	1
1	12768	1
1	12778	1
1	12779	1
1	12780	1
1	12781	1
1	12782	1
1	12783	1
1	12784	1
1	12785	1
1	12786	1
1	12787	1
1	12788	1
1	12789	1
1	12790	1
1	12791	1
1	12792	1
1	12793	1
1	12794	1
1	12795	1
1	12796	1
1	12797	1
1	12798	1
1	12799	1
1	12800	1
1	12801	1
1	12802	1
1	13820	1
1	18274	1
1	18316	1
1	20204	1
1	20955	1
1	22245	1
1	19657	1
1	19678	1
1	22388	1
1	22429	1
1	22565	1
1	22568	1
1	19367	1
1	22642	1
1	19910	1
1	19911	1
1	19927	1
1	19402	1
1	19974	1
1	19985	1
1	22948	1
1	20016	1
1	19425	1
1	19438	1
1	23336	1
1	23100	1
1	23447	1
1	24507	1
1	23140	1
1	23774	1
1	23804	1
1	23833	1
1	23851	1
1	23894	1
1	23191	1
1	24666	1
1	23895	1
1	23927	1
1	24699	1
1	23957	1
1	23966	1
1	23967	1
1	23968	1
1	23969	1
1	23977	1
1	23982	1
1	24052	1
1	24114	1
1	24137	1
1	24164	1
1	25048	1
1	24253	1
1	24255	1
1	25497	1
1	25501	1
1	25508	1
1	25510	1
1	25340	1
1	25363	1
1	25703	1
1	25746	1
1	26332	1
1	26364	1
1	26365	1
1	26366	1
1	29579	1
1	29600	1
1	29638	1
1	29645	1
1	29649	1
1	26576	1
1	26752	1
1	25970	1
1	31931	1
1	32388	1
1	32572	1
1	32738	1
1	32494	1
1	33635	1
1	33103	1
1	33868	1
1	34000	1
1	33206	1
1	34954	1
1	35320	1
1	35325	1
1	35329	1
1	34711	1
1	34753	1
1	35622	1
1	35684	1
1	34911	1
1	34917	1
1	36703	1
1	36704	1
1	36114	1
1	37031	1
1	36148	1
1	36344	1
1	35984	1
1	37510	1
1	37520	1
1	37521	1
1	37522	1
1	37523	1
1	37524	1
1	37525	1
1	37526	1
1	37527	1
1	37528	1
1	37529	1
1	37530	1
1	38301	1
1	38307				1
1	39163	1
1	38133	1
1	39752	1
1	39753	1
1	39754	1
1	39787	1
1	40538	1
1	40180	1
1	41056	1
1	40255	1
1	41240	1
1	41344	1
1	40327	1
1	42082	1
1	42083	1
1	42191	1
1	42321	1
1	42596	1
1	43284	1
1	46021	1
1	49480	1
1	49524	1
1	49633	1
1	49874	1
1	49929	1
1	49937	1
1	49957	1
1	49969	1
1	49971	1
1	50630	1
1	50436	1
1	50994	1
1	51364	1
1	51887	1
1	51612	1
1	52637	1
1	52652	1
1	51683	1
1	52679	1
1	52680	1
1	52681	1
1	52682	1
1	52683	1
1	52684	1
1	53341	1
1	53429	1
1	53430	1
1	53431	1
1	53432	1
1	53433	1
1	53434	1
1	53435	1
1	53436	1
1	53437	1
1	53438	1
1	53439	1
1	53440	1
1	53441	1
1	53442	1
1	53443	1
1	53444	1
1	53445	1
1	53446	1
1	53447	1
1	53448	1
1	53449	1
1	53450	1
1	53461	1
1	53562	1
1	54445	1
1	54446	1
1	55283	1
1	55171	1
646	647	1
646	648	1
646	649	1
646	650	1
646	651	1
646	652	1
646	653	1
2	646	1
646	654	1
646	655	1
646	656	1
646	657	1
646	658	1
646	659	1
646	660	1
646	661	1
646	662	1
646	663	1
646	667	1
646	689		1
646	729	1
646	767		1
37	646		1
646	858		1
646	896		1
646	922	1
646	931		1
646	945	1
646	1069		1
646	1082		1
646	1147	1
646	1204		1
646	1297		1
646	1397		1
646	1489		1
646	1582	1
215	646	1
646	1866		1
646	2139		1
646	2145		1
646	2407	1
501	646		1
507	646		1
646	4284		1
646	5340		1
646	5442		1
646	5456		1
646	4716	1
646	4717		1
646	4739		1
646	5934		1
646	6263		1
646	6273		1
646	6433	1
646	6694		1
646	7377	1
646	7431		1
646	8032	1
646	8628		1
646	8720		1
646	9170		1
646	9430		1
646	10833		1
646	11733		1
646	9647	1
646	11816		1
646	11833		1
646	11843		1
646	11865		1
646	12255		1
646	12669		1
646	12510	1
646	9736	1
646	12749	1
646	12768	1
646	12524		1
646	12778	1
646	12779	1
646	12780	1
646	12781	1
646	12782	1
646	12783	1
646	12784	1
646	12785	1
646	12786	1
646	12787	1
646	12788	1
646	12789	1
646	12790	1
646	12791	1
646	12792	1
646	12793	1
646	12794	1
646	12795	1
646	12796	1
646	12797	1
646	12798	1
646	12799	1
646	12800	1
646	12801	1
646	12802	1
646	12533		1
646	12543		1
646	13089		1
646	13308		1
646	13983		1
646	13746		1
646	14142		1
646	14154		1
646	14255		1
646	14314		1
646	14526		1
646	14741		1
646	14984		1
646	15407		1
646	16518		1
646	16937		1
646	18316	1
646	20204	1
646	20955	1
646	22245	1
646	19334		1
646	19747		1
646	19777		1
646	22568	1
646	19364		1
646	19826		1
646	19374		1
646	22896		1
646	19964		1
646	20010		1
646	20017		1
646	19425	1
646	19438	1
646	23415		1
646	23433	1
646	23100	1
646	23447	1
646	23454		1
646	23455		1
646	23459		1
646	23464		1
646	23470		1
646	23471		1
646	23108		1
646	23479		1
646	23481		1
646	23484		1
646	23503		1
646	23506		1
646	23509		1
646	23518		1
646	23520		1
646	23543		1
646	23547		1
646	23550		1
646	23559		1
646	23596		1
646	23597		1
646	23617		1
646	23657		1
646	23726		1
646	23730		1
646	23157		1
646	23739		1
646	23741		1
646	23743		1
646	23775		1
646	23783		1
646	23784		1
646	23800		1
646	23833	1
646	23851	1
646	23188		1
646	24684		1
646	23982		1
646	24028		1
646	24090		1
646	24091		1
646	24095		1
646	24148		1
646	24164	1
646	24219		1
646	25052		1
646	24256		1
646	24282		1
646	24315		1
646	24317		1
646	25429		1
646	25165		1
646	25305		1
646	25370		1
646	25703	1
646	26364	1
646	26365	1
646	26366	1
646	26435		1
646	25768		1
646	26752	1
646	25970	1
646	26012		1
646	28118		1
646	29719	1
646	30384	1
646	30385	1
646	30386	1
646	30387	1
646	30388	1
646	30389	1
646	30390	1
646	30391	1
646	30392	1
646	29720	1
646	30393	1
646	31931	1
646	32387		1
646	30078		1
646	30096		1
646	32477		1
646	32495		1
646	33037		1
646	33670		1
646	33692		1
646	33701		1
646	33103	1
646	33116		1
646	32950		1
646	33248		1
646	33334		1
646	33353		1
646	33357				1
646	34432		1
646	35103		1
646	34491		1
646	34566		1
646	34600		1
646	35329	1
646	34640		1
646	34644		1
646	34661		1
646	34743		1
646	34763		1
646	34764		1
646	34766		1
646	34768		1
646	34771		1
646	34772		1
646	35503		1
646	34784		1
646	34786		1
646	34791		1
646	34799		1
646	34804		1
646	34807		1
646	34810		1
646	34818		1
646	34838		1
646	35692		1
646	36703	1
646	36704	1
646	36162		1
646	37267		1
646	35953		1
646	36390		1
646	36391		1
646	36407		1
646	36414		1
646	36418		1
646	36018		1
646	37510	1
646	37520	1
646	37521	1
646	37522	1
646	37523	1
646	37524	1
646	37525	1
646	37526	1
646	37527	1
646	37528	1
646	37529	1
646	37530	1
646	36582		1
646	38315		1
646	37929		1
646	39778		1
646	38198		1
646	39875		1
646	40121		1
646	39894		1
646	39901		1
646	40285		1
646	40322		1
646	39972		1
646	39978		1
646	42082	1
646	42083	1
646	42191	1
646	41906		1
646	41985		1
646	43284	1
646	46021	1
646	46266	1
646	46267	1
646	46268	1
646	46269	1
646	46989		1
646	46528		1
646	46569		1
646	46635		1
646	49840		1
646	49841		1
646	49843		1
646	49844		1
646	46652		1
646	49957		1
646	50283		1
646	50292		1
646	50332		1
646	50346		1
646	50466	1
646	51323	1
646	50480		1
646	50268		1
646	50482		1
646	51490		1
646	51427		1
646	51594		1
646	51939		1
646	52055		1
646	51636		1
646	52310		1
646	52877		1
646	52879		1
646	52898		1
646	53429	1
646	53430	1
646	53431	1
646	53432	1
646	53433	1
646	53434	1
646	53435	1
646	53436	1
646	53437	1
646	53438	1
646	53439	1
646	53440	1
646	53441	1
646	53442	1
646	53443	1
646	53444	1
646	53445	1
646	53446	1
646	53447	1
646	53448	1
646	53449	1
646	53450	1
646	53461	1
646	53028		1
646	53876		1
646	53723		1
646	53879		1
646	53880		1
646	53888		1
646	53890		1
646	53893		1
646	53898		1
646	53763		1
646	53966		1
646	54006		1
646	54104		1
646	54105		1
646	54156		1
646	53826		1
646	54951		1
646	55283	1
646	55065		1
647	648	1
647	649	1
647	650	1
647	651	1
647	652	1
647	653	1
2	647	1
647	654	1
647	655	1
647	656	1
647	657	1
647	658	1
647	659	1
647	660	1
647	661	1
647	662	1
647	663	1
647	667	1
647	683	1
647	701	1
647	725	1
647	729	1
647	736	1
647	750	1
21	647	1
647	839	1
647	922	1
647	945	1
647	1069			1
647	1111	1
647	1112	1
104	647	1
647	1113	1
647	1114	1
647	1115	1
647	1116	1
647	1117	1
647	1118	1
647	1119	1
647	1120	1
647	1121	1
110	647	1
647	1234	1
647	1238			1
647	1294			1
647	1452			1
647	1494	1
647	1582	1
647	1632	1
647	1709	1
647	1710	1
647	1711	1
647	1712	1
204	647	1
647	1713	1
647	1714	1
647	1715	1
647	1716	1
647	1717	1
647	1718	1
647	1719	1
647	1720	1
647	1721	1
647	2487			1
647	4286			1
647	5452	1
647	4716	1
647	5523	1
647	5575			1
647	7056	1
647	7175	1
647	7969			1
647	8088	1
647	8506			1
647	8698			1
647	8991	1
647	9001	1
647	10843			1
647	9647	1
647	12474			1
647	12475	1
647	12508			1
647	12520			1
647	12768	1
647	12772	1
647	12526			1
647	12531	1
647	12778	1
647	12779	1
647	12780	1
647	12781	1
647	12782	1
647	12783	1
647	12784	1
647	12785	1
647	12786	1
647	12787	1
647	12788	1
647	12789	1
647	12790	1
647	12791	1
647	12792	1
647	12793	1
647	12794	1
647	12795	1
647	12796	1
647	12797	1
647	12798	1
647	12799	1
647	12800	1
647	12801	1
647	12802	1
647	15103	1
647	15104	1
647	15105	1
647	15106	1
647	15107	1
647	15108	1
647	15109	1
647	15110	1
647	15111	1
647	15112	1
647	15113	1
647	15114	1
647	15115	1
647	15116	1
647	15117	1
647	15118	1
647	15119	1
647	15120	1
647	15121	1
647	15122	1
647	15123	1
647	15124	1
647	15125	1
647	15126	1
647	15127	1
647	15555	1
647	13825	1
647	17021	1
647	17022	1
647	17023	1
647	17024	1
647	17025	1
647	17026	1
647	17027	1
647	17028	1
647	17029	1
647	17030	1
647	17031	1
647	17032	1
647	18316	1
647	20204	1
647	20955	1
647	22245	1
647	19322	1
647	22379	1
647	19339	1
647	22527	1
647	22568	1
647	19786	1
647	19829	1
647	20051	1
647	19425	1
647	23002	1
647	19438	1
647	23100	1
647	23447	1
647	23454			1
647	23546			1
647	23587			1
647	23594	1
647	23614	1
647	24512	1
647	24513			1
647	23716	1
647	23753	1
647	24597	1
647	23812	1
647	23833	1
647	23851	1
647	24837	1
647	24164	1
647	25703	1
647	26364	1
647	26365	1
647	26366	1
647	26689	1
647	26690	1
647	26691	1
647	25811	1
647	26692	1
647	26693	1
647	26694	1
647	26695	1
647	26696	1
647	26697	1
647	26698	1
647	26699	1
647	26700	1
647	26752	1
647	26890	1
647	25970	1
647	31931	1
647	32394	1
647	32396	1
647	32473	1
647	33633	1
647	33743	1
647	33101	1
647	33752	1
647	33753	1
647	33103	1
647	33888	1
647	33280	1
647	33283	1
647	34936	1
647	35246	1
647	35247	1
647	35329	1
647	35336	1
647	34387	1
647	35520	1
647	36703	1
647	36704	1
647	36392	1
647	37474	1
647	37475	1
647	37476	1
647	37477	1
647	37478	1
647	37510	1
647	37520	1
647	37521	1
647	37522	1
647	37523	1
647	37524	1
647	37525	1
647	37526	1
647	37527	1
647	37528	1
647	37529	1
647	37530	1
647	36532	1
647	36093	1
647	38296	1
647	38319	1
647	38836			1
647	38837			1
647	38838			1
647	38839			1
647	38043			1
647	42082	1
647	42083	1
647	42191	1
647	41932	1
647	41952	1
647	41953	1
647	42967	1
647	42968	1
647	42969	1
647	42970	1
647	42971	1
647	43181	1
647	43182	1
647	43284	1
647	46003	1
647	46004	1
647	46005	1
647	46021	1
647	52117	1
647	52341	1
647	52350	1
647	53332	1
647	53429	1
647	53430	1
647	53431	1
647	53432	1
647	53433	1
647	53434	1
647	53435	1
647	53436	1
647	53437	1
647	53438	1
647	53439	1
647	53440	1
647	53441	1
647	53442	1
647	53443	1
647	53444	1
647	53445	1
647	53446	1
647	53447	1
647	53448	1
647	53449	1
647	53450	1
647	53461	1
647	53894	1
647	54973	1
647	54975	1
647	55283	1
648	649	1
648	650	1
648	651	1
648	652	1
648	653	1
2	648	1
648	654	1
648	655	1
648	656	1
648	657	1
648	658	1
648	659	1
648	660	1
648	661	1
648	662	1
648	663	1
648	667	1
648	729	1
648	921	1
648	922	1
648	939	1
648	945	1
648	1453	1
648	1535	1
648	1582	1
232	648	1
648	2044		1
648	2162	1
648	2254	1
648	2269	1
648	2274	1
648	2295		1
648	2371		1
648	2817		1
648	3033	1
648	3880	1
648	3933	1
648	4257		1
648	5460		1
648	4716	1
648	5735	1
648	5744	1
648	6020	1
648	6539	1
648	7306	1
648	7444	1
648	7853		1
648	8716	1
648	8717	1
648	8718	1
648	8719	1
648	8720	1
648	8721	1
648	8722	1
648	8723	1
648	8724	1
648	8725	1
648	5180	1
648	10331	1
648	10856		1
648	11043	1
648	11183		1
648	9647	1
648	12697		1
648	12476	1
648	12499	1
648	12768	1
648	12529	1
648	12778	1
648	12779	1
648	12780	1
648	12781	1
648	12782	1
648	12783	1
648	12784	1
648	12785	1
648	12786	1
648	12787	1
648	12788	1
648	12789	1
648	12790	1
648	12791	1
648	12792	1
648	12793	1
648	12794	1
648	12795	1
648	12796	1
648	12797	1
648	12798	1
648	12799	1
648	12800	1
648	12801	1
648	12802	1
648	15289	1
648	15290	1
648	17334		1
648	18316	1
648	20204	1
648	20955	1
648	22245	1
648	22356	1
648	19600	1
648	19318	1
648	22387	1
648	19678	1
648	19688	1
648	19711	1
648	19719	1
648	22568	1
648	22594	1
648	19798	1
648	19356	1
648	22598	1
648	22602	1
648	22776	1
648	19926	1
648	19937	1
648	19969	1
648	20037		1
648	19425	1
648	19438	1
648	23354	1
648	23424	1
648	23100	1
648	23447	1
648	23535	1
648	23546		1
648	23147	1
648	23679		1
648	23737		1
648	23162	1
648	23794	1
648	23833	1
648	23849	1
648	23851	1
648	24636	1
648	23190	1
648	23953		1
648	24731	1
648	24036	1
648	24897		1
648	24164	1
648	25129	1
648	25162	1
648	25231	1
648	25519	1
648	25703	1
648	26328	1
648	29535	1
648	26364	1
648	26365	1
648	26366	1
648	25761	1
648	29610		1
648	26752	1
648	25970	1
648	31053	1
648	31054	1
648	31931	1
648	32121		1
648	32292	1
648	32293	1
648	32294	1
648	32295	1
648	32296	1
648	32297	1
648	32426	1
648	33567	1
648	33568	1
648	33605	1
648	33676		1
648	33103	1
648	33771	1
648	33109	1
648	33115		1
648	33117		1
648	33121		1
648	33372	1
648	34248	1
648	34934	1
648	35139	1
648	34527	1
648	34557		1
648	35329	1
648	34640	1
648	34748	1
648	34794		1
648	34806		1
648	34826		1
648	35601		1
648	35606	1
648	35623	1
648	35624	1
648	34836	1
648	34860	1
648	34871	1
648	35733	1
648	35742	1
648	34876	1
648	34890	1
648	35811	1
648	35815	1
648	35866	1
648	35870	1
648	35871	1
648	35872	1
648	35874	1
648	35880	1
648	34917		1
648	36703	1
648	36704	1
648	36120		1
648	37117	1
648	35988		1
648	37510	1
648	37520	1
648	37521	1
648	37522	1
648	37523	1
648	37524	1
648	37525	1
648	37526	1
648	37527	1
648	37528	1
648	37529	1
648	37530	1
648	37888	1
648	37770	1
648	38779	1
648	37810	1
648	37811		1
648	39162	1
648	39351	1			1
648	39784	1
648	40038		1
648	40137		1
648	39903		1
648	40871	1
648	40304		1
648	40368		1
648	42082	1
648	42083	1
648	42191	1
648	42765	1
648	43284	1
648	45026	1
648	42000	1
648	46021	1
648	50810	1
648	50832	1
648	50422		1
648	51493		1
648	52603	1
648	52912		1
648	53429	1
648	53430	1
648	53431	1
648	53432	1
648	53433	1
648	53434	1
648	53435	1
648	53436	1
648	53437	1
648	53438	1
648	53439	1
648	53440	1
648	53441	1
648	53442	1
648	53443	1
648	53444	1
648	53445	1
648	53446	1
648	53447	1
648	53448	1
648	53449	1
648	53450	1
648	53461	1
648	52985		1
648	53716		1
648	53977		1
648	54413	1
648	54058		1
648	54705	1
648	54884	1
648	55283	1
649	650	1
649	651	1
649	652	1
649	653	1
2	649	1
649	654	1
649	655	1
649	656	1
649	657	1
649	658	1
649	659	1
649	660	1
649	661	1
649	662	1
649	663	1
649	667	1
649	729	1
649	922	1
649	945	1
649	1582	1
649	4716	1
649	9647	1
649	12768	1
649	12778	1
649	12779	1
649	12780	1
649	12781	1
649	12782	1
649	12783	1
649	12784	1
649	12785	1
649	12786	1
649	12787	1
649	12788	1
649	12789	1
649	12790	1
649	12791	1
649	12792	1
649	12793	1
649	12794	1
649	12795	1
649	12796	1
649	12797	1
649	12798	1
649	12799	1
649	12800	1
649	12801	1
649	12802	1
649	18316	1
649	20204	1
649	20955	1
649	22245	1
649	22568	1
649	19425	1
649	19438	1
649	23100	1
649	23447	1
649	23833	1
649	23851	1
649	24164	1
649	25703	1
649	26364	1
649	26365	1
649	26366	1
649	26752	1
649	25970	1
649	31931	1
649	33103	1
649	35329	1
649	36703	1
649	36704	1
649	37510	1
649	37520	1
649	37521	1
649	37522	1
649	37523	1
649	37524	1
649	37525	1
649	37526	1
649	37527	1
649	37528	1
649	37529	1
649	37530	1
649	42082	1
649	42083	1
649	42191	1
649	43284	1
649	46021	1
649	53429	1
649	53430	1
649	53431	1
649	53432	1
649	53433	1
649	53434	1
649	53435	1
649	53436	1
649	53437	1
649	53438	1
649	53439	1
649	53440	1
649	53441	1
649	53442	1
649	53443	1
649	53444	1
649	53445	1
649	53446	1
649	53447	1
649	53448	1
649	53449	1
649	53450	1
649	53461	1
649	55283	1
650	651	1
650	652	1
650	653	1
2	650	1
650	654	1
650	655	1
650	656	1
650	657	1
650	658	1
650	659	1
650	660	1
650	661	1
650	662	1
650	663	1
650	667	1
650	711	1
650	729	1
650	769	1
650	855	1
650	922	1
650	945	1
650	1302	1
157	650	1
650	1582	1
406	650	1
650	3091	1
650	3149	1
650	3172	1
650	3180	1
650	3211	1
650	4630	1
650	4631	1
650	4632	1
650	4633	1
650	4634	1
650	4635	1
650	4636	1
650	4637	1
650	4638	1
650	4716	1
650	6127	1
650	9647	1
650	12768	1
650	12778	1
650	12779	1
650	12780	1
650	12781	1
650	12782	1
650	12783	1
650	12784	1
650	12785	1
650	12786	1
650	12787	1
650	12788	1
650	12789	1
650	12790	1
650	12791	1
650	12792	1
650	12793	1
650	12794	1
650	12795	1
650	12796	1
650	12797	1
650	12798	1
650	12799	1
650	12800	1
650	12801	1
650	12802	1
650	18316	1
650	20204	1
650	20738	1
650	20739	1
650	20740	1
650	20741	1
650	20742	1
650	20743	1
650	19268	1
650	20744	1
650	20745	1
650	20746	1
650	20747	1
650	20955	1
650	22245	1
650	19670	1
650	22568	1
650	19850	1
650	19425	1
650	19438	1
650	23100	1
650	23447	1
650	23833	1
650	23851	1
650	24164	1
650	25703	1
650	26364	1
650	26365	1
650	26366	1
650	26752	1
650	25947	1
650	27439	1
650	25970	1
650	27786	1
650	28483	1
650	28484	1
650	28485	1
650	28486	1
650	28487	1
650	31738	1
650	31931	1
650	33103	1
650	35329	1
650	36703	1
650	36704	1
650	37510	1
650	37520	1
650	37521	1
650	37522	1
650	37523	1
650	37524	1
650	37525	1
650	37526	1
650	37527	1
650	37528	1
650	37529	1
650	37530	1
650	37654	1
650	37655	1
650	38304	1
650	42082	1
650	42083	1
650	42191	1
650	43284	1
650	43562	1
650	44856	1
650	45970	1
650	46021	1
650	47091	1
650	47092	1
650	47093	1
650	47094	1
650	47095	1
650	47096	1
650	47097	1
650	47098	1
650	47099	1
650	47100	1
650	47101	1
650	47102	1
650	47103	1
650	47104	1
650	47105	1
650	47106	1
650	53429	1
650	53430	1
650	53431	1
650	53432	1
650	53433	1
650	53434	1
650	53435	1
650	53436	1
650	53437	1
650	53438	1
650	53439	1
650	53440	1
650	53441	1
650	53442	1
650	53443	1
650	53444	1
650	53445	1
650	53446	1
650	53447	1
650	53448	1
650	53449	1
650	53450	1
650	53461	1
650	55212	1
650	55283	1
651	652	1
651	653	1
2	651	1
651	654	1
651	655	1
651	656	1
651	657	1
651	658	1
651	659	1
651	660	1
651	661	1
651	662	1
651	663	1
651	667	1
651	729	1
651	922	1
651	945	1
651	1582	1
651	4716	1
651	9647	1
651	12768	1
651	12778	1
651	12779	1
651	12780	1
651	12781	1
651	12782	1
651	12783	1
651	12784	1
651	12785	1
651	12786	1
651	12787	1
651	12788	1
651	12789	1
651	12790	1
651	12791	1
651	12792	1
651	12793	1
651	12794	1
651	12795	1
651	12796	1
651	12797	1
651	12798	1
651	12799	1
651	12800	1
651	12801	1
651	12802	1
651	18316	1
651	20204	1
651	20955	1
651	22245	1
651	22568	1
651	19425	1
651	19438	1
651	23100	1
651	23447	1
651	23833	1
651	23851	1
651	24164	1
651	25703	1
651	26364	1
651	26365	1
651	26366	1
651	26752	1
651	25970	1
651	31931	1
651	33103	1
651	35329	1
651	36703	1
651	36704	1
651	37510	1
651	37520	1
651	37521	1
651	37522	1
651	37523	1
651	37524	1
651	37525	1
651	37526	1
651	37527	1
651	37528	1
651	37529	1
651	37530	1
651	42082	1
651	42083	1
651	42191	1
651	43284	1
651	46021	1
651	53429	1
651	53430	1
651	53431	1
651	53432	1
651	53433	1
651	53434	1
651	53435	1
651	53436	1
651	53437	1
651	53438	1
651	53439	1
651	53440	1
651	53441	1
651	53442	1
651	53443	1
651	53444	1
651	53445	1
651	53446	1
651	53447	1
651	53448	1
651	53449	1
651	53450	1
651	53461	1
651	55283	1
652	653	1
2	652	1
652	654	1
652	655	1
652	656	1
652	657	1
652	658	1
652	659	1
652	660	1
652	661	1
652	662	1
652	663	1
652	667	1
652	675			1
6	652			1
652	710			1
652	729	1
652	733			1
652	736			1
652	741			1
19	652			1
652	764			1
652	770			1
652	781			1
652	805			1
652	811			1
652	845			1
652	918			1
652	922	1
652	924			1
652	938			1
652	945	1
64	652			1
652	970			1
652	972			1
652	994			1
652	1061			1
652	1071			1
652	1077			1
94	652			1
652	1137			1
652	1168			1
652	1170			1
652	1180			1
652	1216			1
652	1224			1
652	1263			1
652	1288			1
652	1317			1
[truncated: 998,000+ more rows]
