# Supplementary material for: Complex Contagion of Campaign Donations
Source: PLoS One. 2016 Apr 14;11(4):e0153539. doi: 10.1371/journal.pone.0153539 (PMC4831683; doi:10.1371/journal.pone.0153539)
Supplement: S1 Dataset — The Excel file donations.xls contains detailed donation records for the presidential campaigns for studying whether the complex contagion of donations is driven by cohesive reinforcement or independent reinforcement. It also contains the aggregate statistics for other campaigns to predict the total amount of money raised. The file nodes.csv contains a list of the nodes, with some limited additional information on party membership, gender and year of birth. The file edges.csv contains the multiplex edges, where the first two columns indicate the two entities that are linked, and the following columns contain a 1 if they are linked through that type of link (i.e. business, education, membership, family, social, professional). (ZIP) [file pone.0153539.s017.zip › nodes.csv]

entity_id	Party	Gender	DateOfBirth
0		Female	1948
1		Female	1950
2		Female	1958
3		Female	1938
4		Female	1939
5		Female	1946
6		Female	1957
7		Female	1956
8		Female	1950
9		Female	1945
10		Female
11		Female	1948
12		Female	1948
13		Female	1959
14		Female	1948
15		Female	1952
16		Female	1952
17		Female	1948
18		Female	1958
19		Female	1945
20		Female	1953
21		Female	1965
22		Female
23		Female
24		Female	1939
25		Female	1938
26		Female	1943
27		Female	1957
28		Female
29		Female	1953
30		Female	1948
31		Female
32		Female	1950
33		Female	1958
34		Female
35		Female	1956
36		Female	1946
37		Female	1959
38		Female
39		Female	1946
40		Female	1945
41		Female	1943
42		Female	1950
43		Female
44		Female	1947
45		Female
46		Female
47		Female	1947
48		Female	1939
49		Female	1951
50		Female
51		Female	1947
52		Female	1957
53		Female
54		Female	1949
55		Female	1946
56		Female	1948
57		Female	1954
58		Female
59		Female	1957
60		Female
61		Female	1942
62		Female
63		Female	1955
64		Female	1953
65		Female	1956
66		Female	1949
67		Female	1942
68		Female	1941
69		Female	1952
70		Female	1944
71		Female
72		Female	1941
73		Female
74		Female
75		Female	1949
76		Female
77		Female
78		Female
79		Female	1945
80		Female	1959
81		Female	1935
82		Female	1948
83		Female	1937
84		Female	1963
85		Female
86		Female	1954
87		Female
88		Female	1942
89		Female
90		Female	1934
91		Female	1962
92		Female	1960
93		Female	1961
94		Female	1962
95		Female
96		Female
97		Female	1951
98		Female	1945
99		Female	1947
100		Female	1960
101		Female
102		Female
103		Female
104		Female	1949
105		Female
106		Female	1953
107		Female
108		Female	1944
109		Female	1950
110		Female
111		Female	1954
112		Female	1948
113		Female	1944
114		Female
115	Republican Party	Female	1947
116		Female	1954
117		Female
118		Female
119		Female	1946
120		Female
121		Female	1947
122		Female	1949
123		Female	1945
124		Female	1953
125		Female	1941
126		Female	1953
127		Female
128		Female	1945
129		Female	1954
130		Female
131		Female
132		Female	1942
133		Female	1958
134		Female	1958
135		Female	1948
136		Female	1948
137		Female	1941
138		Female	1959
139		Female	1956
140		Female	1962
141		Female	1948
142		Female	1949
143		Female
144		Female	1951
145		Female	1950
146		Female	1944
147		Female
148		Female	1951
149		Female	1953
150		Female
151		Female	1947
152		Female	1943
153		Female
154		Female
155		Female	1941
156		Female	1949
157		Female	1952
158		Female	1948
159		Female
160		Female	1956
161		Female	1945
162		Female
163		Female	1951
164		Female	1949
165		Female
166		Female	1939
167		Female	1949
168		Female	1962
169		Female
170		Female
171		Female
172		Female	1955
173		Female
174		Female	1941
175		Female	1954
176		Female
177		Female	1954
178		Female	1950
179		Female
180		Female
181		Female	1961
182		Female	1957
183		Female
184		Female	1955
185		Female
186		Female	1936
187		Female	1942
188		Female	1945
189		Female	1931
190		Female	1945
191		Female	1950
192		Female	1950
193		Female
194		Female
195		Female	1959
196		Female
197		Female	1953
198		Female	1955
199		Female	1947
200		Female	1942
201		Female	1954
202		Female
203		Female	1947
204		Female	1980
205		Female	1943
206		Female	1942
207		Female	1947
208		Female	1959
209		Female
210		Female	1939
211		Female	1961
212		Female	1951
213		Female	1948
214		Female
215		Female
216		Female	1950
217		Female	1950
218		Female	1957
219		Female	1958
220		Female
221		Female	1952
222		Female
223		Female	1938
224		Female	1952
225		Female	1940
226		Female	1937
227		Female
228		Female
229		Female
230		Female	1951
231		Female	1951
232		Female	1952
233		Female	1946
234		Female	1942
235		Female	1954
236		Female	1955
237		Female	1951
238		Female	1944
239		Female
240		Female	1957
241		Female	1960
242		Female
243		Female
244		Female	1944
245		Female
246		Female	1943
247		Female	1952
248		Female	1960
249		Female	1947
250		Female	1958
251		Female	1954
252		Female	1986
253		Female
254		Female
255		Female	1950
256		Female	1963
257		Female
258		Female	1951
259		Female	1952
260		Female
261		Female	1959
262		Female	1938
263		Female	1949
264		Female	1949
265		Female
266		Female	1952
267		Female	1949
268		Female	1945
269		Female
270		Female
271		Female	1951
272		Female
273		Female	1952
274		Female	1954
275		Female	1954
276		Female
277		Female	1954
278		Female	1942
279		Female	1948
280		Female	1953
281		Female	1947
282		Female	1945
283		Female	1956
284		Female	1957
285		Female	1958
286		Female	1968
287		Female	1962
288		Female	1938
289		Female	1966
290		Female	1942
291		Female
292		Female	1958
293		Female	1943
294		Female
295		Female	1947
296		Female
297		Female
298		Female
299		Female	1961
300		Female	1951
301		Female	1963
302		Female	1956
303		Female	1958
304		Female
305		Female
306		Female	1944
307		Female	1942
308		Female
309		Female
310		Female	1947
311		Female	1961
312		Female	1958
313		Female	1941
314		Female
315		Female	1953
316		Female	1959
317		Female	1954
318		Female	1951
319		Female
320		Female	1957
321		Female	1954
322		Female	1946
323		Female	1947
324		Female	1940
325		Female	1950
326		Female	1948
327		Female
328		Female
329		Female	1937
330		Female
331		Female	1949
332		Female	1950
333		Female
334		Female
335		Female	1950
336		Female	1951
337		Female	1957
338		Female	1951
339		Female	1950
340		Female	1950
341		Female	1953
342		Female	1947
343		Female
344		Female	1957
345		Female	1943
346		Female	1954
347		Female	1946
348		Female	1958
349		Female
350		Female	1954
351		Female
352		Female	1949
353		Female	1945
354		Female
355		Female	1951
356		Female	1955
357		Female
358		Female
359		Female	1953
360		Female	1955
361		Female
362		Female
363		Female	1948
364		Female
365		Female	1958
366		Female
367		Female	1957
368		Female	1958
369		Female	1960
370		Female
371		Female	1952
372		Female
373		Female
374		Female
375		Female	1937
376		Female	1959
377		Female	1959
378		Female	1940
379		Female	1965
380		Female	1953
381		Female	1960
382		Female
383		Female
384		Female	1938
385		Female	1953
386		Female
387		Female	1954
388		Female	1946
389		Female
390		Female	1948
391		Female
392		Female	1950
393		Female
394		Female	1955
395		Female
396		Female	1945
397		Female	1945
398		Female	1942
399		Female
400		Female	1954
401		Female
402		Female
403		Female
404		Female	1953
405		Female	1945
406		Female	1944
407		Female	1961
408		Female
409		Female
410		Female
411		Female	1951
412		Female	1942
413		Female
414		Female
415		Female	1943
416		Female	1959
417		Female	1948
418		Female
419		Female	1957
420		Female	1957
421		Female
422		Female
423		Female
424		Female	1947
425		Female	1941
426		Female
427		Female
428		Female
429		Female
430		Female	1956
431		Female
432		Female
433		Female
434		Female
435	Democratic Party	Female	1945
436		Female	1948
437		Female
438		Female
439		Female	1944
440		Female
441		Female	1954
442		Female
443		Female
444		Female
445		Female
446		Female	1955
447	Democratic Party	Female	1936
448		Female	1960
449		Female
450		Female	1949
451		Female	1950
452		Female	1956
453		Female	1957
454		Female
455		Female	1945
456		Female	1953
457		Female	1943
458		Female	1950
459		Female	1960
460		Female
461		Female
462		Female	1951
463		Female	1945
464		Female
465		Female
466		Female	1960
467		Female	1943
468		Female	1953
469		Female	1940
470		Female	1951
471		Female	1949
472		Female	1943
473		Female	1936
474		Female
475		Female	1948
476		Female	1956
477		Female	1964
478		Female
479		Female
480		Female
481		Female
482		Female	1959
483		Female	1949
484		Female	1938
485		Female
486		Female	1949
487		Female
488		Female
489		Female
490		Female
491		Female
492		Female	1936
493		Female
494		Female	1955
495		Female
496		Female	1950
497		Female	1946
498		Female
499		Female	1946
500		Female	1951
501		Female
502		Female	1945
503		Female	1949
504		Female
505		Female	1947
506		Female
507		Female	1953
508		Female	1952
509		Female	1953
510		Female	1945
511		Female	1940
512		Female
513		Female	1970
514		Female
515		Female	1952
516		Female	1948
517		Female	1953
518		Female	1944
519		Female
520		Female
521		Female	1949
522		Female	1957
523		Female
524		Female	1953
525		Female
526		Female	1958
527		Female	1947
528		Female
529		Female	1948
530		Female
531		Female
532		Female	1947
533		Female
534		Female
535		Female
536		Female	1955
537		Female
538		Female
539		Female	1960
540		Female
541		Female	1948
542		Female
543		Female
544		Female
545		Female	1947
546		Female	1949
547		Female
548		Female
549		Female
550		Female
551		Female	1952
552		Female
553		Female
554		Female	1947
555		Female
556		Female
557		Female
558		Female
559		Female
560		Female
561		Female	1935
562		Female
563		Female
564		Female
565		Female
566		Female
567		Female
568		Female
569		Female
570		Female	1948
571		Female
572		Female	1957
573		Female	1936
574		Female	1938
575		Female	1946
576		Female	1940
577		Female	1950
578		Female
579		Female
580		Female
581		Female	1948
582		Female
583		Female	1951
584		Female	1956
585		Female
586		Female
587		Female
588		Female	1943
589		Female
590		Female
591		Female	1954
592		Female	1943
593		Female
594		Female	1938
595		Female	1947
596		Female
597		Female	1948
598		Female	1958
599		Female	1962
600		Female	1950
601		Female	1948
602		Female
603		Female
604		Female	1957
605		Female	1937
606		Female	1961
607		Female
608		Female	1938
609		Female
610		Female	1946
611		Female
612		Female
613		Female	1953
614		Female	1947
615		Female	1953
616		Female
617		Female	1963
618		Female	1954
619		Female
620		Female	1963
621		Female
622		Female
623		Female
624		Female
625		Female
626		Female	1953
627		Female	1954
628		Female	1947
629		Female	1950
630		Female	1948
631		Female
632		Female	1970
633		Female	1951
634		Female	1954
635		Female	1947
636		Female
637		Female
638		Female
639		Female
640		Female	1957
641		Female
642		Female	1947
643		Female	1961
644		Female
645		Male	1940
646		Male	1970
647		Male	1962
648		Male	1958
649		Male
650		Male	1943
651		Male	1936
652		Male	1949
653		Male	1955
654		Male	1943
655		Male	1949
656		Male	1959
657		Male	1953
658		Male
659		Male	1958
660		Male
661		Male	1949
662		Male
663		Male	1944
664		Male
665		Male
666		Male
667		Male	1948
668		Male	1936
669		Male
670		Male	1945
671		Male	1936
672		Male	1946
673		Male	1943
674		Male	1936
675		Male	1952
676		Male	1939
677		Male	1940
678		Male	1947
679		Male	1946
680		Male	1948
681		Male	1949
682		Male	1940
683	Democratic Party	Male	1938
684		Male	1937
685		Male	1956
686		Male	1939
687		Male	1944
688		Male	1940
689		Male	1943
690		Male
691		Male
692		Male
693		Male
694		Male	1953
695		Male	1958
696		Male
697		Male
698		Male
699		Male	1941
700		Male	1947
701	Democratic Party	Male	1946
702		Male	1941
703		Male	1937
704		Male	1942
705		Male	1941
706		Male	1945
707		Male	1938
708		Male	1943
709		Male	1952
710		Male	1947
711		Male	1949
712		Male	1945
713		Male	1947
714		Male	1940
715		Male
716		Male
717		Male
718		Male
719		Male	1951
720		Male	1936
721		Male	1942
722		Male	1936
723		Male	1936
724		Male	1946
725		Male	1945
726		Male	1946
727		Male
728		Male	1935
729		Male	1948
730		Male	1947
731		Male	1937
732		Male	1939
733		Male	1949
734		Male	1948
735		Male	1943
736		Male	1948
737		Male
738		Male
739		Male
740		Male
741		Male	1956
742		Male	1943
743		Male	1942
744		Male	1949
745		Male	1948
746		Male	1943
747		Male	1937
748		Male	1945
749		Male	1937
750		Male	1954
751		Male	1951
752		Male
753		Male	1949
754		Male	1946
755		Male
756		Male
757		Male
758		Male
759		Male	1939
760		Male	1939
761		Male	1937
762		Male	1944
763		Male	1949
764		Male	1955
765		Male
766		Male	1943
767		Male
768		Male
769		Male	1942
770		Male	1957
771		Male
772		Male	1944
773		Male
774		Male	1935
775		Male	1939
776		Male
777		Male
778		Male
779		Male	1950
780		Male	1948
781		Male	1958
782		Male
783		Male
784		Male	1943
785		Male	1947
786		Male	1953
787		Male	1943
788		Male	1949
789		Male	1948
790		Male	1939
791		Male	1944
792		Male	1940
793		Male	1943
794		Male	1946
795		Male	1939
796		Male
797		Male
798		Male	1948
799		Male
800		Male
801		Male	1952
802		Male
803		Male
804		Male
805		Male	1956
806		Male	1953
807		Male	1954
808		Male	1943
809		Male	1949
810		Male	1959
811		Male	1953
812		Male	1939
813		Male
814		Male
815		Male
816		Male
817		Male
818		Male	1936
819		Male	1937
820		Male	1944
821		Male	1941
822		Male	1944
823		Male
824		Male
825		Male	1943
826		Male
827		Male	1942
828		Male	1939
829		Male	1943
830		Male	1946
831		Male	1955
832		Male
833		Male
834		Male	1935
835		Male
836		Male	1939
837		Male
838		Male
839		Male	1957
840	Democratic Party	Male	1951
841		Male	1954
842		Male	1945
843		Male	1938
844		Male	1951
845		Male	1960
846		Male
847		Male
848		Male	1954
849		Male
850		Male
851		Male
852		Male
853		Male	1939
854		Male	1950
855		Male	1949
856		Male	1944
857		Male	1946
858		Male	1944
859		Male
860		Male
861		Male
862		Male
863		Male
864		Male	1947
865		Male
866		Male
867		Male
868		Male	1938
869		Male	1936
870		Male	1938
871		Male	1939
872		Male	1951
873		Male	1947
874		Male
875		Male	1950
876		Male
877		Male	1947
878		Male	1937
879		Male	1939
880		Male	1945
881		Male	1942
882		Male	1942
883		Male	1940
884		Male
885		Male
886		Male	1945
887		Male
888		Male
889		Male
890		Male	1947
891		Male	1950
892		Male	1941
893		Male	1942
894		Male	1941
895		Male	1937
896		Male
897		Male	1948
898		Male
899		Male	1952
900		Male	1946
901		Male
902		Male	1947
903		Male	1948
904		Male	1950
905		Male	1939
906		Male	1949
907		Male	1953
908		Male
909		Male
910		Male	1943
911		Male	1947
912		Male	1946
913		Male
914		Male
915		Male
916		Male	1960
917		Male
918		Male	1954
919		Male
920		Male	1949
921		Male	1943
922		Male	1938
923		Male	1948
924		Male	1946
925		Male
926		Male	1960
927		Male	1941
928		Male	1953
929		Male	1951
930		Male	1945
931		Male	1944
932		Male
933		Male
934		Male
935		Male
936		Male
937		Male
938		Male	1945
939		Male
940		Male
941		Male
942		Male	1949
943		Male
944		Male
945		Male
946		Male	1962
947		Male
948		Male	1943
949		Male
950		Male
951		Male
952		Male
953		Male	1934
954		Male	1936
955	Republican Party	Male	1945
956		Male
957		Male	1939
958		Male
959		Male	1948
960		Male	1954
961		Male
962		Male
963		Male	1956
964		Male
965		Male
966		Male	1952
967		Male	1946
968		Male	1952
969		Male	1940
970		Male	1952
971		Male	1940
972		Male	1949
973		Male
974		Male
975		Male	1938
976		Male
977		Male
978		Male	1940
979		Male	1952
980		Male	1936
981		Male	1954
982		Male	1951
983		Male	1963
984		Male	1941
985		Male	1945
986		Male	1947
987		Male
988		Male
989		Male
990		Male
991		Male	1937
992		Male	1943
993		Male	1942
994		Male	1953
995		Male	1956
996		Male	1947
997		Male	1944
998		Male	1937
999		Male	1941
1000	Republican Party	Male	1935
1001		Male
1002		Male
1003		Male	1972
1004		Male	1955
1005		Male
1006		Male	1951
1007		Male	1942
1008		Male
1009		Male
1010		Male
1011		Male
1012		Male
1013		Male
1014		Male	1961
1015		Male	1955
1016		Male
1017		Male
1018		Male
1019		Male
1020		Male	1954
1021		Male	1943
1022		Male	1956
1023		Male	1960
1024		Male	1943
1025		Male	1947
1026		Male	1945
1027		Male	1947
1028		Male
1029		Male
1030		Male
1031		Male
1032		Male	1948
1033		Male	1954
1034		Male	1938
1035		Male	1948
1036		Male	1944
1037		Male
1038		Male	1949
1039		Male
1040		Male	1951
1041		Male
1042		Male
1043		Male	1938
1044		Male	1959
1045		Male	1937
1046		Male	1948
1047		Male
1048		Male	1954
1049		Male	1940
1050		Male	1939
1051		Male
1052		Male
1053		Male
1054		Male	1961
1055		Male
1056		Male	1956
1057		Male	1942
1058		Male	1942
1059		Male	1951
1060		Male	1936
1061		Male	1955
1062		Male	1924
1063		Male	1951
1064		Male
1065		Male
1066		Male	1936
1067		Male
1068		Male	1943
1069		Male	1941
1070		Male
1071		Male
1072		Male	1943
1073		Male
1074		Male
1075		Male
1076		Male	1939
1077		Male	1949
1078		Male
1079		Male
1080		Male
1081		Male	1944
1082		Male	1944
1083		Male	1952
1084		Male	1946
1085		Male	1965
1086		Male	1948
1087		Male
1088		Male	1955
1089		Male
1090		Male
1091		Male
1092		Male
1093		Male
1094		Male
1095		Male
1096		Male	1944
1097		Male	1946
1098		Male	1945
1099		Male	1941
1100		Male	1949
1101		Male	1937
1102		Male	1937
1103		Male	1956
1104		Male	1942
1105	Democratic Party	Male	1938
1106		Male
1107		Male
1108		Male
1109		Male
1110		Male
1111		Male
1112		Male	1965
1113		Male	1944
1114		Male	1942
1115		Male	1947
1116		Male	1941
1117		Male	1940
1118		Male
1119		Male
1120		Male	1953
1121		Male
1122		Male	1948
1123		Male
1124		Male
1125		Male
1126		Male	1943
1127		Male	1943
1128		Male	1938
1129		Male	1941
1130		Male	1942
1131		Male
1132		Male
1133		Male	1951
1134		Male
1135		Male	1954
1136		Male
1137		Male	1955
1138		Male	1940
1139		Male	1946
1140		Male	1946
1141		Male	1944
1142		Male	1947
1143		Male	1954
1144		Male
1145		Male	1943
1146		Male	1942
1147		Male	1947
1148		Male	1943
1149		Male	1944
1150		Male
1151		Male	1943
1152		Male	1949
1153		Male	1949
1154		Male	1950
1155		Male	1938
1156		Male	1941
1157		Male	1950
1158		Male
1159		Male
1160		Male
1161		Male
1162		Male
1163		Male
1164		Male
1165		Male	1944
1166		Male	1945
1167		Male	1988
1168		Male	1950
1169		Male
1170		Male	1958
1171		Male	1941
1172		Male
1173		Male	1943
1174		Male
1175		Male	1936
1176		Male	1936
1177		Male	1947
1178		Male	1935
1179		Male	1944
1180		Male	1951
1181		Male	1938
1182		Male	1941
1183		Male	1945
1184		Male
1185		Male
1186		Male	1952
1187		Male
1188		Male
1189		Male
1190		Male
1191		Male
1192		Male	1944
1193		Male
1194		Male
1195		Male	1951
1196		Male	1956
1197		Male	1943
1198		Male	1942
1199		Male	1939
1200		Male
1201		Male
1202		Male	1954
1203		Male
1204		Male	1942
1205		Male	1951
1206		Male	1956
1207		Male
1208		Male
1209		Male	1952
1210		Male
1211		Male
1212		Male
1213		Male	1955
1214		Male
1215		Male	1943
1216		Male	1958
1217		Male	1939
1218		Male	1946
1219		Male	1946
1220		Male	1959
1221		Male	1945
1222		Male	1938
1223		Male
1224		Male	1948
1225		Male
1226		Male
1227		Male	1937
1228		Male	1943
1229		Male	1948
1230		Male	1925
1231		Male
1232		Male
1233		Male
1234		Male
1235		Male	1941
1236		Male
1237		Male
1238		Male
1239		Male
1240		Male
1241		Male	1956
1242		Male
1243		Male
1244		Male
1245		Male	1963
1246		Male
1247		Male	1955
1248		Male
1249		Male	1955
1250		Male
1251		Male
1252		Male	1952
1253		Male	1956
1254		Male
1255		Male	1952
1256		Male	1950
1257		Male
1258		Male	1943
1259		Male	1938
1260		Male	1946
1261		Male
1262		Male	1954
1263		Male	1956
1264		Male
1265		Male	1943
1266		Male	1948
1267		Male	1936
1268		Male	1942
1269		Male	1946
1270		Male	1938
1271		Male	1941
1272		Male
1273		Male	1949
1274		Male
1275		Male
1276		Male	1943
1277		Male	1940
1278		Male	1963
1279		Male
1280		Male
1281		Male	1952
1282		Male
1283		Male
1284		Male
1285		Male	1944
1286		Male	1946
1287		Male	1943
1288		Male	1949
1289		Male	1942
1290		Male	1939
1291		Male	1953
1292		Male	1943
1293		Male
1294		Male	1940
1295		Male	1944
1296		Male	1963
1297		Male
1298		Male
1299		Male
1300		Male	1954
1301		Male	1941
1302		Male	1951
1303		Male
1304		Male
1305		Male
1306		Male
1307		Male
1308		Male	1953
1309		Male	1948
1310		Male	1956
1311		Male	1939
1312		Male
1313		Male	1951
1314		Male	1939
1315		Male
1316		Male
1317		Male	1955
1318		Male	1954
1319		Male	1947
1320		Male	1949
1321		Male	1942
1322		Male	1949
1323		Male	1942
1324		Male
1325		Male
1326		Male
1327		Male
1328		Male
1329		Male
1330		Male
1331		Male	1947
1332		Male	1955
1333		Male	1949
1334		Male	1957
1335		Male	1954
1336		Male
1337		Male
1338		Male
1339		Male
1340		Male	1949
1341		Male	1952
1342		Male	1940
1343		Male	1955
1344		Male	1950
1345		Male
1346		Male
1347		Male	1952
1348		Male
1349		Male
1350		Male	1949
1351		Male	1939
1352		Male
1353		Male
1354		Male
1355		Male
1356		Male	1959
1357		Male	1942
1358		Male
1359		Male	1945
1360		Male	1960
1361		Male	1952
1362		Male	1943
1363		Male	1942
1364		Male	1938
1365		Male	1950
1366		Male	1948
1367		Male
1368		Male	1956
1369		Male	1950
1370		Male
1371		Male
1372		Male	1951
1373		Male	1946
1374		Male	1942
1375		Male	1943
1376		Male	1937
1377		Male	1939
1378		Male	1937
1379		Male	1944
1380		Male
1381		Male
1382		Male
1383		Male
1384		Male
1385		Male	1940
1386		Male
1387		Male
1388		Male	1952
1389		Male
1390		Male	1939
1391		Male	1953
1392		Male	1948
1393		Male	1943
1394		Male
1395		Male	1944
1396		Male
1397		Male	1938
1398		Male	1988
1399		Male
1400		Male	1954
1401		Male	1942
1402		Male	1956
1403		Male	1959
1404		Male	1945
1405		Male	1949
1406		Male
1407		Male	1945
1408		Male
1409		Male	1940
1410		Male
1411		Male
1412		Male	1954
1413		Male	1946
1414		Male	1947
1415		Male	1953
1416		Male	1946
1417		Male	1940
1418		Male	1944
1419		Male	1944
1420		Male
1421		Male	1952
1422		Male
1423		Male
1424		Male
1425		Male	1934
1426		Male	1949
1427		Male	1948
1428		Male	1940
1429		Male	1945
1430		Male	1955
1431		Male
1432		Male
1433		Male
1434		Male
1435		Male	1951
1436		Male
1437		Male
1438	Democratic Party	Male	1941
1439		Male
1440		Male	1952
1441		Male	1955
1442		Male	1949
1443		Male	1950
1444		Male	1930
1445		Male	1947
1446		Male
1447		Male
1448		Male
1449		Male
1450		Male
1451		Male
1452		Male	1927
1453		Male
1454		Male
1455		Male
1456		Male	1941
1457		Male	1936
1458		Male	1947
1459		Male	1941
1460		Male	1945
1461		Male	1934
1462		Male	1950
1463		Male	1958
1464		Male
1465		Male
1466		Male	1947
1467		Male	1955
1468		Male	1950
1469		Male
1470		Male	1950
1471		Male	1951
1472		Male	1960
1473		Male	1939
1474		Male	1957
1475		Male
1476		Male
1477		Male
1478		Male	1958
1479		Male	1943
1480		Male	1954
1481		Male	1943
1482		Male	1946
1483		Male	1941
1484		Male	1941
1485		Male
1486		Male
1487		Male
1488		Male
1489		Male
1490		Male
1491		Male
1492		Male
1493		Male
1494		Male
1495		Male
1496		Male
1497		Male
1498		Male
1499		Male
1500		Male	1945
1501		Male
1502		Male
1503		Male	1946
1504		Male
1505		Male
1506		Male
1507		Male
1508		Male	1961
1509		Male
1510		Male
1511		Male	1941
1512		Male	1937
1513		Male	1952
1514		Male	1945
1515		Male	1944
1516		Male	1945
1517		Male
1518		Male	1935
1519		Male	1950
1520		Male
1521		Male
1522		Male
1523		Male	1943
1524		Male	1939
1525		Male
1526		Male
1527		Male	1952
1528		Male
1529		Male
1530		Male	1952
1531		Male	1949
1532		Male	1964
1533		Male	1955
1534		Male	1937
1535		Male	1960
1536		Male	1956
1537		Male
1538		Male	1960
1539		Male	1955
1540		Male	1954
1541		Male	1945
1542		Male
1543		Male
1544		Male
1545		Male
1546		Male	1946
1547		Male	1962
1548		Male	1961
1549		Male	1944
1550		Male	1957
1551		Male
1552		Male
1553		Male	1951
1554		Male	1936
1555		Male
1556		Male	1939
1557		Male	1944
1558		Male
1559		Male
1560		Male	1937
1561		Male	1940
1562		Male	1946
1563		Male	1945
1564		Male	1946
1565		Male	1953
1566		Male
1567		Male
1568		Male
1569		Male
1570		Male
1571		Male
1572		Male	1948
1573		Male
1574		Male
1575		Male
1576		Male
1577		Male
1578		Male	1957
1579		Male
1580		Male
1581		Male
1582		Male	1949
1583		Male	1943
1584		Male	1953
1585		Male	1969
1586		Male	1947
1587		Male
1588		Male	1950
1589		Male
1590		Male
1591		Male	1948
1592		Male	1959
1593		Male
1594		Male	1940
1595		Male	1940
1596		Male
1597		Male	1950
1598		Male
1599		Male
1600		Male	1946
1601		Male	1938
1602		Male	1942
1603		Male	1936
1604		Male	1945
1605		Male	1943
1606		Male
1607		Male
1608		Male
1609		Male
1610		Male
1611		Male	1953
1612		Male
1613		Male	1946
1614		Male	1957
1615		Male
1616		Male	1937
1617		Male
1618		Male
1619		Male
1620	Democratic Party	Male	1940
1621		Male	1949
1622		Male	1941
1623		Male
1624		Male
1625		Male
1626		Male
1627		Male	1950
1628		Male	1941
1629		Male	1941
1630		Male	1948
1631		Male	1949
1632		Male	1952
1633		Male	1947
1634		Male
1635		Male
1636		Male
1637		Male	1937
1638		Male	1942
1639		Male	1948
1640		Male	1948
1641		Male	1937
1642		Male	1942
1643	Democratic Party	Male	1988
1644		Male
1645		Male	1936
1646		Male
1647		Male
1648		Male
1649		Male
1650		Male	1934
1651		Male
1652		Male	1945
1653		Male
1654		Male
1655	Republican Party	Male	1930
1656		Male	1942
1657		Male	1941
1658		Male	1933
1659		Male	1944
1660		Male	1940
1661		Male	1957
1662		Male	1956
1663		Male	1952
1664		Male	1943
1665		Male	1945
1666		Male	1951
1667		Male	1960
1668		Male	1920
1669		Male	1934
1670		Male
1671		Male
1672		Male
1673		Male	1938
1674		Male	1932
1675		Male	1948
1676		Male	1947
1677		Male
1678		Male
1679		Male	1935
1680		Male
1681		Male	1938
1682		Male	1954
1683		Male	1947
1684		Male
1685		Male	1948
1686		Male	1948
1687		Male	1952
1688		Male
1689		Male
1690		Male	1952
1691		Male	1948
1692		Male	1967
1693		Male
1694		Male
1695		Male	1941
1696		Male	1942
1697		Male	1927
1698		Male	1938
1699		Male	1942
1700		Male	1934
1701		Male	1936
1702		Male	1937
1703		Male	1941
1704		Male	1958
1705		Male	1944
1706		Male
1707		Male	1953
1708		Male	1956
1709		Male	1940
1710		Male	1973
1711		Male	1947
1712		Male	1953
1713		Male	1972
1714		Male	1935
1715		Male	1968
1716		Male	1943
1717		Male	1950
1718		Male
1719		Male	1939
1720		Male	1933
1721		Male	1954
1722		Male	1942
1723		Male	1936
1724		Male	1951
1725		Male	1953
1726		Male	1947
1727		Male	1946
1728		Male	1935
1729		Male
1730		Male
1731		Male
1732		Male
1733		Male
1734		Male
1735		Male	1951
1736		Male	1945
1737		Male	1947
1738		Male
1739		Male
1740		Male	1936
1741		Male	1940
1742		Male	1943
1743		Male	1934
1744		Male
1745		Male
1746		Male
1747		Male
1748		Male
1749		Male	1941
1750		Male
1751		Male
1752		Male
1753		Male	1943
1754		Male
1755		Male
1756		Male	1947
1757		Male	1962
1758		Male	1953
1759		Male	1952
1760		Male	1940
1761		Male	1956
1762		Male	1941
1763		Male
1764		Male
1765		Male
1766		Male
1767		Male
1768		Male	1946
1769		Male	1937
1770		Male	1940
1771		Male	1942
1772		Male	1953
1773		Male
1774		Male
1775		Male	1935
1776		Male	1945
1777		Male	1938
1778		Male
1779		Male
1780		Male	1943
1781		Male
1782		Male
1783		Male
1784		Male	1953
1785		Male	1942
1786		Male
1787		Male	1950
1788		Male
1789		Male	1953
1790		Male
1791		Male
1792		Male	1955
1793	Democratic Party	Male	1938
1794		Male	1943
1795		Male	1954
1796		Male	1960
1797		Male
1798		Male	1948
1799		Male	1951
1800		Male
1801		Male	1961
1802		Male	1959
1803		Male
1804		Male
1805		Male	1939
1806		Male
1807		Male	1948
1808		Male
1809		Male
1810		Male
1811		Male
1812		Male
1813		Male	1940
1814		Male
1815		Male
1816		Male
1817		Male
1818		Male	1958
1819		Male	1957
1820		Male	1962
1821		Male	1953
1822		Male
1823		Male
1824		Male
1825		Male
1826		Male
1827		Male	1933
1828		Male
1829		Male
1830		Male	1931
1831		Male	1943
1832		Male	1945
1833		Male	1949
1834		Male
1835		Male
1836		Male
1837		Male
1838		Male	1954
1839		Male	1960
1840		Male	1938
1841		Male	1960
1842		Male	1940
1843		Male	1947
1844		Male	1947
1845		Male	1947
1846		Male	1951
1847		Male	1948
1848		Male
1849		Male
1850		Male
1851		Male
1852		Male
1853		Male	1938
1854		Male	1944
1855		Male	1958
1856		Male
1857		Male	1938
1858		Male	1950
1859		Male	1938
1860		Male
1861		Male
1862		Male
1863		Male
1864		Male
1865		Male	1947
1866		Male
1867		Male	1945
1868		Male	1961
1869		Male
1870		Male
1871		Male
1872		Male
1873		Male	1951
1874		Male	1941
1875		Male
1876		Male	1956
1877		Male	1940
1878		Male	1939
1879		Male	1940
1880		Male
1881		Male	1946
1882		Male
1883		Male	1953
1884		Male
1885		Male
1886		Male
1887		Male	1933
1888		Male
1889		Male
1890		Male
1891		Male	1942
1892		Male
1893		Male
1894		Male	1948
1895		Male
1896		Male	1955
1897		Male	1956
1898		Male	1940
1899		Male	1960
1900		Male	1948
1901		Male	1957
1902		Male	1954
1903		Male	1943
1904		Male
1905		Male	1957
1906		Male
1907		Male
1908		Male
1909		Male
1910		Male	1960
1911		Male	1935
1912		Male	1958
1913		Male	1952
1914		Male	1955
1915		Male	1958
1916	Republican Party	Male	1930
1917		Male
1918		Male	1956
1919		Male
1920		Male	1964
1921		Male
1922		Male
1923		Male	1934
1924		Male
1925		Male
1926		Male	1943
1927		Male	1948
1928		Male	1960
1929		Male	1939
1930		Male	1942
1931		Male
1932		Male	1959
1933		Male
1934		Male
1935		Male
1936		Male
1937		Male
1938		Male	1977
1939		Male	1943
1940		Male	1947
1941		Male
1942		Male	1942
1943		Male	1945
1944		Male
1945		Male	1947
1946		Male	1950
1947		Male	1945
1948		Male	1952
1949		Male	1937
1950		Male	1949
1951		Male
1952		Male	1940
1953		Male	1940
1954		Male	1948
1955		Male
1956		Male	1957
1957		Male
1958		Male	1949
1959		Male
1960		Male
1961		Male
1962		Male	1946
1963		Male	1956
1964		Male	1940
1965		Male	1942
1966		Male	1956
1967		Male	1955
1968		Male
1969		Male
1970		Male
1971		Male	1941
1972		Male	1945
1973		Male
1974		Male	1941
1975		Male	1936
1976		Male
1977		Male
1978		Male
1979		Male
1980		Male
1981		Male	1945
1982		Male	1954
1983		Male	1951
1984		Male	1958
1985		Male	1936
1986		Male	1944
1987		Male	1947
1988		Male	1935
1989		Male	1943
1990		Male
1991		Male
1992		Male
1993		Male
1994		Male
1995		Male
1996		Male	1941
1997		Male
1998		Male
[truncated: 53,436 more rows]
